# Supplementary material for: Divergent responses of leaf traits to latitudinal gradients in natural and planted forests
Source: For Res (Fayettev). 2026 Jan 30;6:e002. doi: 10.48130/forres-0026-0002 (PMC13187777; doi:10.48130/forres-0026-0002)
Supplement: Supplementary file 1 — Supplementary data to this article can be found online. [file 10.48130_forres-0026-0002-Suppl-Data1.xlsx]

## Sheet: data
ForestType	Longitude	Latitude	Elevation	Species_richness	Forest_age	Forest_density	SoilN	SoilP	SoilpH	MAT	MAP	ASD	MAE	SLA	LDMC	LN	LP
Natural	122.344	53.4683	290	7	15	1267	0.6	1.15714	5.89	-5.5	430	2446.4	1287	18.266	32.9247	33	1.80664
Natural	122.344	53.4683	290	7	15	1267	0.6	1.15714	5.89	-5.5	430	2446.4	1287	15.9552	40.5286	19.6	1.22844
Natural	122.344	53.4683	290	7	15	1267	0.6	1.15714	5.89	-5.5	430	2446.4	1287	12.3135	41.5033	16.2	1.31562
Natural	122.344	53.4683	290	7	30	1267	0.6	1.15714	5.89	-5.5	430	2446.4	1287	5.23043	43.4045	9.4	1.79718
Natural	122.344	53.4683	290	7	15	1600	0.6	1.15714	5.89	-5.5	430	2446.4	1287	24.9725	33.1367	22.1	0.884972
Natural	122.344	53.4683	290	7	40	1600	0.6	1.15714	5.89	-5.5	430	2446.4	1287	23.0991	32.6323	24.5	1.06065
Natural	122.344	53.4683	290	7	5	1600	0.6	1.15714	5.89	-5.5	430	2446.4	1287	16.6531	38.1131	15.5	0.930759
Natural	122.344	53.4683	290	7	30	1267	0.6	1.15714	5.89	-5.5	430	2446.4	1287	5.0618	47.7118	8.7	1.71876
Natural	122.344	53.4683	290	7	15	1600	0.6	1.15714	5.89	-5.5	430	2446.4	1287	18.0729	38.4909	18.5	1.02363
Natural	122.344	53.4683	290	7	5	1267	0.6	1.15714	5.89	-5.5	430	2446.4	1287	16.3416	38.6091	16.4	1.00358
Natural	122.344	53.4683	290	7	20	1267	0.6	1.15714	5.89	-5.5	430	2446.4	1287	27.8557	31.6162	27.1	0.972871
Natural	122.344	53.4683	290	7	15	1267	0.6	1.15714	5.89	-5.5	430	2446.4	1287	15.9965	41.3601	18.6	1.16275
Natural	106.9	21.8	426	3	130	500	1.23747	15.7754	4.61358	21.8	1475	1300	765	52	32	13.8	1.4
Natural	122.344	53.4683	290	7	20	1267	0.6	1.15714	5.89	-5.5	430	2446.4	1287	34.7698	24.602	12	0.345127
Natural	122.344	53.4683	290	7	20	1267	0.6	1.15714	5.89	-5.5	430	2446.4	1287	5.01557	49.586	11.1	2.21311
Natural	122.344	53.4683	290	7	20	1267	0.6	1.15714	5.89	-5.5	430	2446.4	1287	29.8627	29.0609	17.3	0.579317
Natural	109.1	23.05	378	3	120	500	1.34455	15.3488	4.59817	21.5	1477.8	1300	725	10.02	40.73	10.92	1.02
Natural	121.69	49.477	920	1	10	2000	1.23126	20	8.2	1.3	378.5	2550	1456	15.1609	37.08	21.9172	2.575
Natural	126.257	48.79	400	2	50	1267	2.93669	5.552	6.47931	-0.5	476.33	2472.2	782.3	11.3	41.3	25.7	2.3
Natural	126.257	48.79	400	2	52	1267	2.93669	5.552	6.47931	-0.5	476.33	2472.2	782.3	11.5	38	25.1	2.5
Natural	126.04	48.745	415	2	36	1267	2.93577	5.55409	6.49114	-0.5	476.33	2474.58	782.3	11.2	37.5	27.8	2.8
Natural	126.04	48.745	415	2	37	1267	2.93577	5.55409	6.49114	-0.5	476.33	2474.58	782.3	11.1	36.1	24.7	2.5
Natural	126.4	48.72	500	2	59	1267	3.01276	5.47858	6.46605	-0.5	476.33	2471.5	782.3	19.8	36.3	21.2	1.6
Natural	126.4	48.72	500	2	50	2000	3.01276	5.47858	6.46605	-0.5	476.33	2471.5	782.3	18.3	36.1	28.9	2.4
Natural	126.118	48.708	340	2	21	1267	2.88484	5.64314	6.47597	-0.5	476.33	2467.77	782.3	11.3	42.1	15.2	2.5
Natural	126.118	48.708	340	2	25	2000	2.88484	5.64314	6.47597	-0.5	476.33	2467.77	782.3	14.1	37.8	16.1	0.95
Natural	126.368	48.679	380	2	49	1267	2.92438	5.61415	6.45592	-0.5	476.33	2464.14	782.3	12.1	38.6	19.5	2.3
Natural	126.368	48.679	380	2	51	2000	2.92438	5.61415	6.45592	-0.5	476.33	2464.14	782.3	12	35.2	26.8	2.7
Natural	126.275	48.6536	340	2	55	1267	2.89067	5.6638	6.45733	-0.5	476.33	2462.55	782.3	12.2	42.2	17.4	2.1
Natural	126.275	48.6536	340	2	59	2000	2.89067	5.6638	6.45733	-0.5	476.33	2462.55	782.3	10.8	41.1	28.5	2.5
Natural	129.3	46.6	330	10	80	1267	0.9	0.357143	6.5	2	600	2670	1250	26	30	15	2.9
Natural	129.3	46.6	330	10	80	1600	0.8	0.314286	6.6	2	600	2670	1250	26	30	28	2.2
Natural	129.3	46.6	373	10	80	1267	0.85	0.3	6.4	2	600	2670	1250	26	30	39	1.9
Natural	127.73	43.95	475	8	75	1267	2.91653	7.31499	5.77401	3.8	750	2225.47	435	16.75	41.18	21.14	1.45
Natural	127.73	43.95	475	8	80	1267	2.91653	7.31499	5.77401	3.8	750	2225.47	435	8.8	43.32	23.44	1.55
Natural	127.73	43.95	475	8	60	1267	2.91653	7.31499	5.77401	3.8	750	2225.47	435	11.35	41.82	23.35	1.44
Natural	127.73	43.95	475	8	120	1267	2.91653	7.31499	5.77401	3.8	750	2225.47	435	76.12	44.09	25.06	1.68
Natural	127.73	43.95	475	8	120	1267	2.91653	7.31499	5.77401	3.8	750	2225.47	435	4.81	45.18	13.62	1.23
Natural	127.73	43.95	475	8	200	1267	2.91653	7.31499	5.77401	3.8	750	2225.47	435	7.69	43.43	21.11	1.6
Natural	127.73	43.95	475	8	75	1267	2.91653	7.31499	5.77401	3.8	750	2225.47	435	18.763	48.22	31.15	1.85
Natural	127.73	43.95	475	8	130	1267	2.91653	7.31499	5.77401	3.8	750	2225.47	435	20.81	40.59	24.2	1.53
Natural	127.73	43.95	475	8	30	1267	2.91653	7.31499	5.77401	3.8	750	2225.47	435	9.6	41.96	26.99	1.7
Natural	127.73	43.95	475	8	75	1267	2.91653	7.31499	5.77401	3.8	750	2225.47	435	12.9	41.64	22.81	1.4
Natural	127.73	43.95	475	8	150	1267	2.91653	7.31499	5.77401	3.8	750	2225.47	435	83.17	44.04	23.06	1.32
Natural	127.73	43.95	475	8	80	1267	2.91653	7.31499	5.77401	3.8	750	2225.47	435	5.33	44.85	14.41	1.3
Natural	127.73	43.95	475	8	120	1267	2.91653	7.31499	5.77401	3.8	750	2225.47	435	10.11	39.52	23.18	1.71
Natural	127.73	43.95	475	8	150	1267	2.91653	7.31499	5.77401	3.8	750	2225.47	435	17.35	42.81	32.39	1.89
Natural	117.401	23.474	5	3	120	1575	1.48438	15.5607	3.99748	20.8	1945	1425.95	1056	10.44	32.1	14.93	1.05536
Natural	127.73	43.95	475	8	75	1600	2.91653	7.31499	5.77401	3.8	750	2225.47	435	21.95	38.56	27.25	1.46
Natural	127.73	43.95	475	8	120	1267	2.91653	7.31499	5.77401	3.8	750	2225.47	435	10.4	38.17	29.67	1.76
Natural	127.73	43.95	475	8	130	1267	2.91653	7.31499	5.77401	3.8	750	2225.47	435	13.79	38.86	22.97	1.48
Natural	127.73	43.95	475	8	75	1267	2.91653	7.31499	5.77401	3.8	750	2225.47	435	9.31	41.78	23.39	1.44
Natural	127.73	43.95	475	8	75	1600	2.91653	7.31499	5.77401	3.8	750	2225.47	435	6.69	41.7	14.55	1.37
Natural	127.73	43.95	475	8	120	1267	2.91653	7.31499	5.77401	3.8	750	2225.47	435	11.61	37.16	24.87	2.04
Natural	127.73	43.95	475	8	130	1267	2.91653	7.31499	5.77401	3.8	750	2225.47	435	23.39	42.14	33.23	1.92
Natural	108.3	25.1	315	30	25	500	1.32245	14.6333	4.90831	19.8	1402	1300	705	6.8	41.2	20.4	0.68
Natural	108.3	25.1	315	20	15	500	1.32245	14.6333	4.90831	19.8	1402	1300	705	9	42.4	15.7	0.54
Natural	108.3	25.1	315	20	15	500	1.32245	14.6333	4.90831	19.8	1402	1300	705	12	45.2	16.2	0.7
Planted	119.7	25.5	95.2	1	47	450	2	3	5	19.4	1500	1919.7	1917.4	11.5	32.1804	15.4698	2.29692
Natural	119.7	25.5	31	30	25	450	2.8	1.28571	5.4	19.4	1500	1919.7	1917.4	6	41.8	17.9	0.61
Planted	119.7	25.5	31	1	47	450	2.8	1.28571	5.4	19.4	1500	1919.7	1917.4	51.2963	29.3478	12.292	1.59868
Planted	119.7	25.5	95.2	1	47	450	2	3	5	19.4	1500	1919.7	1917.4	84.0794	24.0458	14.634	1.63705
Planted	119.7	25.5	31	1	47	450	2.8	1.28571	5.4	19.4	1500	1919.7	1917.4	64.859	27.3684	13.039	1.87228
Planted	119.7	25.5	95.2	1	47	450	2	3	5	19.4	1500	1919.7	1917.4	77.5893	28	11.083	1.62259
Natural	119.7	25.5	31	20	15	450	2.8	1.28571	5.4	19.4	1500	1919.7	1917.4	9.5	40.6	17.3	0.52
Natural	128.1	42.4	903	3	30	720	3.24624	12.1286	5.96	3.3	750	2200	1200	30	52	22.4	1.8
Natural	128.1	42.4	761	5	70	450	3.24624	12.1286	5.96	3.3	750	2200	1200	39	10.8	19.4	1.41
Planted	106.2	27.2	979	1	47	1500	0.69	1.9	4.46	13.8	1050	1345	766.1	12.1	35.3	12	0.9
Natural	128.1	42.4	860	3	200	625	3.24624	12.1286	5.96	3.3	750	2200	1200	38	33	27.2	1.4
Natural	100.91	41.8333	1000	2	30	1267	0.4	7	8.1	8.3	37	3323	3800	10	35	30	2.2
Natural	101.2	41.8	900	1	30	1267	1.89858	7.70645	7.54764	8.9	43.6	2601.12	3950	7.307	54	14.65	1.11
Natural	101.2	41.8	900	1	5	2000	1.89858	7.70645	7.54764	8.9	43.6	2601.12	3950	10.23	53	16.05	1.28
Natural	101.2	41.8	900	1	15	1267	1.89858	7.70645	7.54764	8.9	43.6	2601.12	3950	4.43	41	13.2	0.94
Planted	106.2	27.2	979	1	47	1500	0.69	1.9	4.46	13.8	1050	1345	766.1	54.4872	29.8851	11.288	1.63865
Natural	106.2	27.2	979	30	25	1500	0.69	1.9	4.46	13.8	1050	1345	766.1	13	42.3	16.5	0.54
Natural	106.3	27.2	1020	30	25	1300	0.74	2.25	4.46	13.8	1050	1345	766.1	8.3	39.7	22.1	0.66
Planted	106.3	27.2	1020	1	47	1300	0.74	2.25	4.46	13.8	1050	1345	766.1	85.123	60.0204	20.1915	2.31779
Planted	106.3	27.2	1020	1	47	1300	0.74	2.25	4.46	13.8	1050	1345	766.1	62.6667	26.7206	11.748	1.68088
Planted	106.3	27.2	963	1	47	1600	0.71	2.1	4.46	13.8	1050	1345	766.1	50.0854	28.7719	12.29	1.65028
Natural	106.3	27.2	963	8	30	1600	0.71	2.1	4.46	13.8	1050	1345	766.1	5.46	38.86	20.5	1.9
Natural	106.3	27.2	963	1	75	1600	0.71	2.1	4.46	13.8	1050	1345	766.1	34.2092	31.6808	30.282	2.75942
Natural	100	27.62	3380	1	75	450	0.9	3.3	5.01	5	628	2200	1347.3	50.3975	19.0758	7.98301	0.805031
Planted	100	27.62	3200	1	47	450	0.9	3.3	5.01	5.2	632	2340	1347.3	72.3393	28	11.448	1.84323
Planted	100	27.62	3100	1	47	450	0.9	3.3	5.01	5.4	654	2100	1347.3	69.1404	28.0788	12.813	1.5876
Planted	100	27.62	3700	1	14	450	0.9	3.3	5.01	4.5	615	2323	1347.3	24.1	27.8	10.2	0.839813
Planted	119.62	29.12	18	1	47	500	1.76624	13.4037	4.52779	17	1414	1651.35	1587	25.457	36.9193	14.9049	1.8226
Planted	119.62	29.12	18	1	47	500	1.76624	13.4037	4.52779	17	1414	1651.35	1587	34.4874	27.2	15.9188	2.01793
Natural	101.83	29.6666	2850	1	75	1600	2.68	28.47	5.97	8.5	1387	2100	1893	42.7784	32.1635	17.8842	3.07756
Planted	101.83	29.6666	2300	1	14	1600	2.56787	10.9141	6.08758	10	1600	2095.64	1893	20.8	24.1	11.748	1.18
Planted	108.7	30.15	1203	1	47	450	2.12491	11.8275	5.5576	17.7	1287	1945.6	1109.2	52.2865	22.1045	15.3432	0.97
Planted	108.7	30.15	1203	1	47	450	2.12491	11.8275	5.5576	17.7	1287	1945.6	1109.2	70.2222	25.9615	8.626	1.29876
Planted	108.7	30.15	1203	1	47	450	2.12491	11.8275	5.5576	17.7	1287	1945.6	1109.2	72.1961	25.5	12.334	1.86422
Natural	112.48	35.008	360	8	30	720	1.84648	10.8257	5.81861	14.33	650	2064.79	891.2	7.65	37	21	1.7
Planted	112.48	35.008	360	1	47	720	1.84648	10.8257	5.81861	14.33	650	2064.79	891.2	62.9474	27.0142	12.843	1.43118
Natural	112.48	35.008	360	1	75	720	1.84648	10.8257	5.81861	14.33	650	2064.79	891.2	32.7131	35.4336	8.15809	0.786534
Planted	112.48	35.008	360	1	47	720	1.84648	10.8257	5.81861	14.33	650	2064.79	891.2	58.8333	30	14.046	1.69417
Natural	112.49	35.012	360	1	75	625	1.84708	10.8242	5.81833	14.33	650	2064.8	891.2	37.1624	38.8206	13.1963	2.16491
Planted	112.49	35.012	360	1	14	625	1.84708	10.8242	5.81833	14.33	650	2064.8	891.2	23.9	25.6	18.18	1.4
Natural	112.49	35.012	360	1	75	625	1.84708	10.8242	5.81833	14.33	650	2064.8	891.2	54.6958	31.8905	14.4834	1.00056
Planted	112.49	35.012	360	1	47	625	1.84708	10.8242	5.81833	14.33	650	2064.8	891.2	25.8069	43.2579	16.55	0.737445
Natural	108.66	35.3	1548	1	75	450	2.52194	9.52683	6.21872	7	600	2203.22	1256	31.4478	39.4047	18.0423	1.75066
Natural	108.66	35.3	1559	1	75	450	2.52979	9.51582	6.21941	7	600	2203.77	1256	14.2705	36	17.0512	1.9543
Natural	108.66	35.3	1380	1	75	450	2.40204	9.69482	6.20823	7	600	2194.82	1256	14.3216	34	17.7014	1.05536
Planted	108.66	35.3	1360	1	47	450	2.38776	9.71482	6.20698	7	600	2193.82	1256	27.0658	44.4797	14.5345	1.42267
Natural	108.66	35.3	1569	1	75	450	2.53692	9.50582	6.22003	7	600	2204.27	1256	36.3646	31.8831	16.3358	2.90619
Planted	110.1	35.65	1000	1	47	1600	2.20946	9.94191	6.1185	9.8	574.4	2167.44	1478	55.7541	28.2407	13.902	2.04747
Planted	110.1	35.65	1000	1	47	2000	2.20946	9.94191	6.1185	9.8	574.4	2167.44	1478	67.9	28.0899	10.465	1.40297
Planted	103.4	36.03	1500	1	47	1867	2.26	9.29761	6.70503	10.3	327	2324.89	2589	72.0851	28.3133	12.664	1.51639
Planted	103.4	36.03	1500	1	47	1867	2.26	9.29761	6.70503	10.3	327	2324.89	2589	67.8156	18.9158	10.3558	2.04919
Planted	103.4	36.03	1500	1	47	1867	2.26	9.29761	6.70503	10.3	327	2324.89	2589	84.5897	20.2073	11.79	1.71669
Natural	103.4	36.03	1500	1	75	1867	2.26	9.29761	6.70503	10.3	327	2324.89	2589	48.5481	31.9149	18.7402	1.88282
Planted	103.4	36.03	1500	1	47	2610	2.26	9.29761	6.70503	10.3	327	2324.89	2589	41.2963	27.7404	15.5805	0.988996
Planted	103.4	36.03	1500	1	47	1867	2.26	9.29761	6.70503	10.3	327	2324.89	2589	42.2846	48.2111	15.5084	2.26686
Natural	103.4	36.03	1500	1	75	2610	2.26	9.29761	6.70503	10.3	327	2324.89	2589	39.3423	32.2593	14.8911	1.37512
Planted	103.4	36.03	1500	1	47	1867	2.26	9.29761	6.70503	10.3	327	2324.89	2589	58.7273	23.8095	12.781	1.49944
Planted	103.4	36.03	1500	1	47	1867	2.26	9.29761	6.70503	10.3	327	2324.89	2589	72.9773	22.6804	15.588	1.69078
Natural	103.4	36.03	1500	1	75	1867	2.26	9.29761	6.70503	10.3	327	2324.89	2589	31.8272	36.6715	14.0365	2.55066
Planted	103.4	36.03	1500	1	47	2610	2.26	9.29761	6.70503	10.3	327	2324.89	2589	56.4362	62.8726	18.1658	1.83144
Planted	103.4	36.03	1500	1	47	1867	2.26	9.29761	6.70503	10.3	327	2324.89	2589	58.5213	27.4	17.829	1.83727
Planted	112.15	36.55	1563	1	47	1267	2.73513	9.03714	6.10937	6.2	662	2202.36	1478.4	77.0244	25.3086	15.136	1.65739
Natural	112.15	36.55	1563	1	75	1267	2.73513	9.03714	6.10937	6.2	662	2202.36	1945.6	34.8943	33.8224	17.5548	1.62543
Natural	112.15	36.55	1563	1	75	1267	2.73513	9.03714	6.10937	6.2	662	2202.36	1945.6	47.4381	26.7237	15.3607	1.47732
Natural	112.15	36.55	1563	1	75	1267	2.73513	9.03714	6.10937	6.2	662	2202.36	1770	41.749	29.6634	16.9765	0.945118
Natural	112.15	36.55	1563	1	75	1267	2.73513	9.03714	6.10937	6.2	662	2202.36	1256	32.3834	39.6793	3.76744	0.911529
Planted	112.15	36.55	1563	1	47	1267	2.73513	9.03714	6.10937	6.2	662	2202.36	1369	63.551	27.0718	9.575	1.47098
Natural	112.15	36.55	1563	1	75	1267	2.73513	9.03714	6.10937	6.2	662	2202.36	1369	36.6981	33.4649	8.76403	1.60328
Natural	112.15	36.55	1563	1	75	1267	2.73513	9.03714	6.10937	6.2	662	2202.36	1770	39.2911	26.7253	15.0517	1.94475
Natural	112.15	36.55	1563	1	75	1267	2.73513	9.03714	6.10937	6.2	662	2202.36	1874	31.8351	44.783	11.9398	1.74185
Natural	111.4	37.8	2000	1	75	1267	3.04853	8.12545	6.34806	4.3	822.6	2295.23	1268	20.3844	24	13.3395	1.1
Natural	111.4	37.8	1940	1	75	1267	3.00571	8.18545	6.34431	4.3	822.6	2292.23	1268	53.7128	28.0452	15.0992	1.73235
Planted	111.4	37.8	1880	1	47	1267	2.96289	8.24545	6.34057	4.3	822.6	2289.23	1268	28.2918	40.6227	26.1105	2.50336
Planted	111.4	37.8	1820	1	47	720	2.92006	8.30545	6.33682	4.3	822.6	2286.23	1268	20.2185	55.5538	17.5548	1.66025
Planted	111.4	37.8	1760	1	47	625	2.87724	8.36545	6.33307	4.3	822.6	2283.23	1268	53.9184	22.9362	12.5374	1.85914
Planted	115.58	39.945	560	1	47	500	2.28253	8.75089	6.20612	2.7	500	2251.45	1760	24.2926	31	13.5898	1.73491
Planted	115.58	39.945	560	1	47	500	2.28253	8.75089	6.20612	2.7	500	2251.45	1760	28.3302	43.9225	14.8624	2.3843
Planted	115.8	40.5	890	1	47	876	3.419	8.44286	6.05	9.2	493	2300	1770	19.9404	54.7896	15.1105	0.964206
Planted	115.8	40.5	1087	1	47	1025	4.053	6.04286	6	9.2	493	2300	1770	40.4301	21.1171	6.9014	0.665935
Natural	115.8	40.5	872	1	75	2025	6.165	8.98571	6.03	9.2	493	2300	1770	30.1001	32.0706	14.3524	1.49453
Planted	115.8	40.5	931	1	47	975	4.055	7.27143	5.75	9.2	493	2300	1770	26.7171	40.4608	14.6326	2.15052
Planted	115.8	40.5	855	1	47	1750	2.796	6.55714	5.83	9.2	493	2300	1770	23.9968	45.801	15.9999	1.72614
Planted	115.8	40.5	930	1	47	1025	4.717	13.5	5.6	9.2	493	2300	1770	28.1704	38.1418	12.9574	1.38494
Natural	115.8	40.5	890	1	75	876	3.761	9.5	5.64	9.2	493	2300	1770	26.4368	46.91	13.7833	0.87
Natural	115.8	40.5	903	1	75	1375	3.854	8.02857	5.75	9.2	493	2300	1770	25.915	35.5645	14.8895	1.21828
Natural	115.8	40.5	955	1	75	1100	3.943	8.84286	5.83	9.2	493	2300	1770	18.5625	27.6	15.0494	1.81543
Planted	115.8	40.5	835	1	47	1925	3.149	6.07143	5.87	9.2	493	2300	1770	26.5302	40.1778	13.5907	2.03815
Planted	115.8	40.5	1080	1	47	1050	4.329	8.88571	7.57	9.2	493	2300	1770	17.4354	51.3717	11.5774	2.73089
Planted	115.8	40.5	804	1	47	876	3.731	7.41429	5.72	9.2	493	2300	1770	53.0357	32.9412	14.326	1.82816
Planted	115.8	40.5	890	1	47	876	2.831	8.15714	6.28	9.2	493	2300	1770	17.189	26.8	15.9712	1.90164
Natural	115.8	40.5	1100	1	75	450	3.761	9.5	5.64	9.2	493	2300	1770	29.1759	42.2326	23.1678	1.2192
Planted	115.8	40.5	973	1	47	850	2.796	6.55714	5.83	9.2	493	2300	1770	34.218	61.9584	15.4813	1.62731
Natural	115.8	40.5	1073	1	75	1075	3.149	6.07143	5.87	9.2	493	2300	1770	36.3763	32.1038	17.551	1.07675
Planted	115.8	40.5	1020	1	47	1450	3.933	8.14286	7.31	9.2	493	2300	1770	22.8457	43.604	20.4398	1.6144
Planted	115.8	40.5	1100	1	47	450	3.213	8.15714	5.66	9.2	493	2300	1770	16.743	65.0386	14.6724	1.4255
Planted	115.8	40.5	1049	1	47	1150	3.198	6.75714	7.25	9.2	493	2300	1770	28.0334	44.0571	15.399	2.38121
Planted	115.8	40.5	1100	1	47	450	3.38	9.9	6.26	9.2	493	2300	1770	56.9739	23.3178	15.314	1.48634
Natural	115.46	40.02	890	3	NA	450	2.51459	8.39241	6.2451	7.5	550	2273.5	1760	19.93	30.3	31.53	1.604
Natural	115.46	40.02	890	3	NA	450	2.51459	8.39241	6.2451	7.5	550	2273.5	1760	18.3	36.6	25.62	1.525
Natural	115.46	40.02	890	3	NA	450	2.51459	8.39241	6.2451	7.5	550	2273.5	1760	21.87	35.4	26.56	1.463
Natural	115.58	39.945	560	6	30	450	2.28253	8.75089	6.20612	2.7	500	2251.45	1760	12.4	32.2	13	1.05
Natural	115.58	39.945	560	6	NA	450	2.28253	8.75089	6.20612	2.7	500	2251.45	1760	13.2	35.3	11	0.75
Natural	115.58	39.945	560	6	49	450	2.28253	8.75089	6.20612	2.7	500	2251.45	1760	15.4	32.1	11	1.2
Natural	115.58	39.945	560	6	NA	450	2.28253	8.75089	6.20612	2.7	500	2251.45	1760	18.7	24.5	12	0.83
Natural	115.58	39.945	560	6	NA	450	2.28253	8.75089	6.20612	2.7	500	2251.45	1760	8.7	33.1	12	1
Natural	115.58	39.945	560	6	NA	450	2.28253	8.75089	6.20612	2.7	500	2251.45	1760	24.2	35.2	9.3	1.3
Natural	115.58	39.945	560	6	52	450	2.28253	8.75089	6.20612	2.7	500	2251.45	1760	14.3	26.2	10	1.05
Planted	115.8	40.5	1100	1	47	450	3.731	7.41429	5.72	9.2	493	2300	1770	25.258	45.4877	7.72541	2.3
Planted	115.8	40.5	804	1	47	876	3.933	8.14286	7.31	9.2	493	2300	1770	26.6028	38.6399	6.18082	0.699963
Natural	115.8	40.5	1100	1	75	450	3.198	6.75714	7.25	9.2	493	2300	1770	29.9788	38.1202	14.3799	1.4063
Planted	115.8	40.5	1100	1	47	450	1.314	5.37143	6.47	9.2	493	2300	1770	83.2647	22.8188	12.974	1.92966
Planted	115.8	40.5	804	1	47	876	6.48	11.0714	6.83	9.2	493	2300	1770	29.4456	48.6267	14.9536	0.87387
Natural	115.8	40.5	1100	1	75	450	3.943	8.84286	5.83	9.2	493	2300	1770	37.6415	32.6728	17.6109	1.34193
Planted	115.8	40.5	1066	1	47	1825	6.48	11.0714	6.83	9.2	493	2300	1770	32.0598	36.2083	17.0781	0.899634
Planted	115.8	40.5	1103	1	47	1375	1.314	5.37143	6.47	9.2	493	2300	1770	25.9795	42.9185	13.6132	2.09513
Planted	115.8	40.5	813	1	47	1525	3.731	7.41429	5.72	9.2	493	2300	1770	83.9394	25.9843	11.343	1.40577
Natural	115.8	40.5	804	1	75	876	4.055	7.27143	5.75	9.2	493	2300	1770	27.6393	37.4532	7.14706	0.923886
Planted	115.8	40.5	1009	1	47	925	2.603	5.98571	6.08	9.2	493	2300	1770	25.9269	35.1042	5.86606	0.799119
Natural	115.8	40.5	1100	1	75	450	6.165	8.98571	6.03	9.2	493	2300	1770	27.4975	34.5148	17.7298	1.04669
Planted	115.8	40.5	804	1	47	876	3.991	8.61429	5.68	9.2	493	2300	1770	25.8894	45.6982	19.6784	0.758098
Planted	115.8	40.5	890	1	47	876	3.761	9.5	5.64	9.2	493	2300	1770	29.3404	39.6497	9.20657	0.406917
Planted	115.8	40.5	1100	1	47	450	3.761	9.5	5.64	9.2	493	2300	1770	21.8636	63.2397	13.8904	1.99337
Natural	108.66	35.3	1487	1	37.5	450	2.4784	9.58783	6.21491	7	600	2200.17	1256	13	55	14.5	1.3
Natural	108.66	35.3	1450	1	20	450	2.45199	9.62482	6.2126	7	600	2198.32	1256	13	55	14.5	1.3
Natural	108.66	35.3	1500	1	NA	450	2.48768	9.57483	6.21572	7	600	2200.82	1256	13	55	14.5	1.3
Natural	115.8	40.5	849	1	75	1700	3.629	6.07143	6.14	9.2	493	2300	1770	31.7949	34.0611	18.231	0.845221
Natural	115.8	40.5	857	1	75	1975	1.314	5.37143	6.47	9.2	493	2300	1770	30.2892	42.9938	14.5747	3.11399
Planted	115.8	40.5	1100	1	47	450	3.933	8.14286	7.31	9.2	493	2300	1770	28.9468	39.1178	14.9428	0.839813
Planted	115.8	40.5	890	1	47	876	5.514	11.3429	5.32	9.2	493	2300	1770	25.4972	43.5458	13.4286	1.65801
Planted	115.8	40.5	890	1	47	876	3.532	8.02857	5.94	9.2	493	2300	1770	26.6962	41.9554	7.00118	1.9285
Planted	115.8	40.5	889	1	47	1250	3.198	6.75714	7.25	9.2	493	2300	1770	64.5714	28.7671	13.831	2.12793
Natural	108.66	35.3	1468	1	20	450	2.46484	9.60683	6.21372	7	600	2199.22	1256	18	40	17.3	1.25
Natural	108.66	35.3	1258	1	15	450	2.31496	9.81682	6.20061	7	600	2188.72	1256	18	40	17.3	1.25
Natural	108.66	35.3	1450	1	25	450	2.45199	9.62482	6.2126	7	600	2198.32	1256	18	40	17.3	1.25
Natural	108.66	35.3	1543	1	15	450	2.51837	9.53182	6.21841	7	600	2202.97	1256	26	33	25.2	2.2
Natural	108.66	35.3	1135	1	20	450	2.22718	9.93983	6.19293	7	600	2182.57	1256	26	33	25.2	2.2
Natural	108.66	35.3	1140	1	15	450	2.23075	9.93483	6.19324	7	600	2182.82	1256	26	33	25.2	2.2
Natural	115.8	40.5	1100	1	75	450	4.472	10.6429	5.9	9.2	493	2300	1770	29.7692	31.8962	15.6846	0.932627
Planted	115.8	40.5	1100	1	47	450	3.532	8.02857	5.94	9.2	493	2300	1770	24.7344	43.2304	14.0023	1.95528
Planted	115.8	40.5	1100	1	47	450	3.299	9.31429	5.9	9.2	493	2300	1770	42.7583	45.1145	18.4997	1.10484
Natural	115.8	40.5	1100	1	75	450	3.198	6.75714	7.25	9.2	493	2300	1770	29.7572	30.6599	7.38852	2.72428
Natural	115.8	40.5	850	1	75	1550	4.053	6.04286	6	9.2	493	2300	1770	21.1129	51.245	14.7362	3.02732
Planted	115.8	40.5	1100	1	47	450	2.831	8.15714	6.28	9.2	493	2300	1770	19.8526	33.2772	13.8632	1.28162
Planted	115.8	40.5	1100	1	47	450	5.514	11.3429	5.32	9.2	493	2300	1770	30.8976	44.0446	14.4875	1.60325
Natural	115.8	40.5	1100	1	75	450	3.213	8.15714	5.66	9.2	493	2300	1770	43.3981	35.4765	14.5434	1.11161
Natural	104.85	32.3	1424	4	15	450	2.16389	10.7901	6.12924	11.298	952	2122.66	1485.12	16.3	46.8	23.88	1.86
Natural	104.85	32.3	2119	6	NA	450	2.65992	10.0951	6.17264	7.128	900	2157.41	1404	22	24	23	2
Natural	104.85	32.3	2238	10	NA	450	2.74485	9.97607	6.18007	6.414	870	2163.36	1357.2	19	36	24	1.38
Natural	104.85	32.3	2328	5	NA	450	2.80908	9.88607	6.18569	5.874	867	2167.86	1352.52	21	36.5	27	1.36
Natural	104.85	32.3	2446	13	NA	450	2.8933	9.76807	6.19306	5.166	865	2173.76	1349.4	16.5	38	25	1.58
Natural	104.85	32.3	2523	10	NA	450	2.94825	9.69107	6.19787	4.704	860	2177.61	1341.6	14.5	40	22	1.72
Natural	104.85	32.3	2619	11	NA	450	3.01677	9.59507	6.20387	4.128	859	2182.41	1340.04	20.8	40.5	27.5	1.76
Natural	104.85	32.3	2710	8	NA	450	3.08171	9.50408	6.20955	3.582	855	2186.96	1333.8	17.9	41	21.8	1.52
Natural	104.85	32.3	2816	5	NA	450	3.15736	9.39808	6.21617	2.946	850	2192.26	1326	17.5	42.3	25.2	1.55
Natural	104.85	32.3	2912	6	NA	450	3.22588	9.30208	6.22216	2.37	849	2197.06	1324.44	16	43.6	27.3	1.82
Natural	104.85	32.3	3000	7	NA	450	3.28869	9.21407	6.22766	1.842	845	2201.46	1318.2	15.8	44.1	19	1.21
Natural	104.85	32.3	3109	9	NA	450	3.36648	9.10507	6.23447	1.188	843	2206.91	1315.08	14	46.5	23	1.28
Natural	104.85	32.3	3216	8	NA	450	3.44284	8.99808	6.24115	0.546	842	2212.26	1313.52	13	47.9	24	1.5
Natural	104.85	32.3	3336	4	NA	450	3.52849	8.87808	6.24864	-0.174	840	2218.26	1310.4	5	52	17.3	1.3
Natural	110.5	31.6	780	17	40	2000	1.95133	11.6999	5.57384	10.6	1722	1961.1	567	10.8	45	14.2	1.1
Natural	110.5	31.6	1670	21	NA	1600	2.58652	10.8099	5.62942	9.4	1500	2005.6	1874	16.6	33	11.3	0.75
Natural	110.5	31.6	1970	10	NA	1100	2.80063	10.5099	5.64815	8.9	1400	2020.6	560	20	32	13.9	1.76
Natural	110.5	31.6	2570	5	NA	800	3.22885	9.9099	5.68562	8.6	1306	2050.6	1893	6.36	40	10.1	1.7
Planted	115.8	40.5	1100	1	47	450	3.991	8.61429	5.68	9.2	493	2300	1770	72.2703	23.5669	12.654	1.73818
Planted	115.8	40.5	1100	1	47	450	3.991	8.61429	5.68	9.2	493	2300	1770	57.9783	26.2857	11.831	1.6016
Planted	115.8	40.5	804	1	47	876	2.908	6.6	5.93	9.2	493	2300	1770	47.234	20.0927	6.40248	0.843172
Natural	109.2	30.1	1200	144	NA	450	0.548	3.9	4.48	17.7	1287	1300	1109.2	18.9	45	18.9	0.76
Natural	109.2	30.1	1200	144	NA	450	0.548	3.9	4.48	17.7	1287	1300	1109.2	23.4	42	22.1	0.65
Natural	109.2	30.1	1200	144	NA	450	0.548	3.9	4.48	17.7	1287	1300	1109.2	30.7	19	15.4	0.48
Natural	109.2	30.1	1200	144	NA	450	0.548	3.9	4.48	17.7	1287	1300	1109.2	14.7	44	26.7	0.84
Natural	116.02	29.95	31	1	15	450	1.62949	13.0755	4.90432	17.1	1347.4	1752.3	1745.8	38.47	22.34	27.05	1.69
Natural	116.02	29.95	31	1	30	450	1.62949	13.0755	4.90432	17.1	1347.4	1752.3	1745.8	16.93	40.32	19.24	2.07
Natural	116.02	29.95	31	1	20	450	1.62949	13.0755	4.90432	17.1	1347.4	1752.3	1745.8	28.46	31.23	19.89	1.85
Natural	101.83	29.6666	2300	5	21	1267	2.56787	10.9141	6.08758	10	1600	2095.64	1893	9.5	51.245	13.98	1.28
Natural	101.83	29.6666	2300	5	20	1600	2.56787	10.9141	6.08758	10	1600	2095.64	1893	15.6	41.2	27.42	1.41
Natural	101.83	29.6666	2300	5	NA	1600	2.56787	10.9141	6.08758	10	1600	2095.64	1893	19.8	24.5	33.71	1.42
Natural	101.83	29.6666	2300	5	NA	1267	2.56787	10.9141	6.08758	10	1600	2095.64	1893	25	28.5	43.5	1.38
Natural	101.83	29.6666	2300	5	20	1267	2.56787	10.9141	6.08758	10	1600	2095.64	1893	15	41.8199	17.58	1.26
Planted	115.8	40.5	890	1	47	876	2.831	8.15714	6.28	9.2	493	2300	1770	47.1809	23.5105	22.2542	2.55167
Natural	101.83	29.6666	2850	3	NA	2000	2.68	28.47	5.97	8.5	1387	2100	1893	14.15	38.5	22.27	2.1
Natural	101.83	29.6666	2850	3	NA	2000	3.02	20.46	4.73	8.5	1387	2100	1893	10.32	38.37	13.39	1.79471
Natural	101.83	29.6666	2850	3	NA	1600	2.63	6.74	6.5	8.5	1387	2100	1893	16.01	37.56	24.93	1.72
Natural	101.83	29.6666	2850	3	NA	1267	2.68	28.47	5.97	8.5	1387	2100	1893	14.14	39.73	25.9	1.21828
Natural	101.83	29.6666	2850	3	NA	2000	3.02	20.46	4.73	8.5	1387	2100	1893	12.29	38.19	15.97	2.57791
Planted	115.8	40.5	804	1	47	876	4.329	8.88571	7.57	9.2	493	2300	1770	25.7275	43.7255	15.3683	2.64861
Natural	115.8	40.5	804	1	75	876	4.055	7.27143	5.75	9.2	493	2300	1770	34.4678	33.8976	7.88683	0.86
Natural	101.83	29.6666	2850	3	NA	2000	3.02	20.46	4.73	8.5	1387	2100	1893	10.53	42.26	14.33	1.89
Natural	119.64	29.214	1078	50	NA	450	2.5265	12.308	4.60408	17.2	252	1708.39	1878	15.989	40.23	22.59	0.88
Planted	115.8	40.5	804	1	47	876	6.48	11.0714	6.83	9.2	493	2300	1770	24.1459	55.175	16.2793	2.41543
Planted	115.8	40.5	890	1	47	876	3.213	8.15714	5.66	9.2	493	2300	1770	46.3298	23.0864	16.8683	2.5851
Natural	115.8	40.5	1100	1	75	450	3.419	8.44286	6.05	9.2	493	2300	1770	15.6194	63.009	18.9883	1.62731
Natural	101.8	25.7	1300	15	30	450	1.73514	13.4204	5.53714	21.9	613.8	1861.54	3911	6.7	47	23.67	1.4
Natural	101.8	25.7	1300	15	40	450	1.73514	13.4204	5.53714	21.9	613.8	1861.54	3911	13.695	42	13.19	0.88
Natural	101.8	25.7	1300	15	30	450	1.73514	13.4204	5.53714	21.9	613.8	1861.54	3911	14.304	67.8632	15.68	0.9
Natural	101.8	25.7	1300	15	15	450	1.73514	13.4204	5.53714	21.9	613.8	1861.54	3911	17.863	53	14.05	0.88
Natural	101.8	25.7	1300	15	5	450	1.73514	13.4204	5.53714	21.9	613.8	1861.54	3911	4.688	48.3	31.78	1.2
Natural	101.8	25.7	1300	15	30	450	1.73514	13.4204	5.53714	21.9	613.8	1861.54	3911	6.033	41.7	25.16	1.4
Natural	101.8	25.7	1300	15	5	450	1.73514	13.4204	5.53714	21.9	613.8	1861.54	3911	6.276	43.5	25.24	0.88
Natural	101.8	25.7	1300	15	15	450	1.73514	13.4204	5.53714	21.9	613.8	1861.54	3911	6.659	48.3	27.43	0.88
Natural	101.8	25.7	1300	15	15	450	1.73514	13.4204	5.53714	21.9	613.8	1861.54	3911	7.404	43.5	22.28	1.4
Natural	101.8	25.7	1300	15	20	450	1.73514	13.4204	5.53714	21.9	613.8	1861.54	3911	7.929	58	17.28	0.6
Natural	101.8	25.7	1300	15	49	450	1.73514	13.4204	5.53714	21.9	613.8	1861.54	3911	8.662	41.7	17.44	0.6
Natural	101.8	25.7	1300	15	15	450	1.73514	13.4204	5.53714	21.9	613.8	1861.54	3911	9.49	47.3	13.34	0.63
Natural	101.8	25.7	1300	15	15	450	1.73514	13.4204	5.53714	21.9	613.8	1861.54	3911	9.574	47.3	20.34	0.6
Natural	101.8	25.7	1300	15	55	450	1.73514	13.4204	5.53714	21.9	613.8	1861.54	3911	11.149	41.96	14.04	0.88
Natural	101.8	25.7	1300	15	15	450	1.73514	13.4204	5.53714	21.9	613.8	1861.54	3911	12.427	58	12.98	1.2
Natural	101.8	25.7	1300	15	20	450	1.73514	13.4204	5.53714	21.9	613.8	1861.54	3911	14.04	58	25.12	0.88
Natural	101.8	25.7	1300	15	15	450	1.73514	13.4204	5.53714	21.9	613.8	1861.54	3911	14.068	30	13.98	1.4
Natural	101.8	25.7	1300	15	36	450	1.73514	13.4204	5.53714	21.9	613.8	1861.54	3911	16.072	49.64	17.47	1.2
Natural	105.65	25.66	876	3	30	450	1.61383	13.8596	5.21362	18.4	1100	1772.53	1456	12.3	42.1	9.8	2.2
Natural	105.65	25.66	876	6	25	450	1.61383	13.8596	5.21362	18.4	1100	1772.53	1456	12.4	28.2	19.1	2.4
Planted	115.8	40.5	804	1	47	876	4.365	7.85714	7.21	9.2	493	2300	1770	48.1516	23.8011	13.248	2.47205
Planted	115.8	40.5	890	1	47	876	2.603	5.98571	6.08	9.2	493	2300	1770	23.3723	45.002	14.7436	1.8445
Natural	115.8	40.5	804	1	75	876	3.38	9.9	6.26	9.2	493	2300	1770	29.4881	33.9776	14.7748	1.04626
Natural	115.8	40.5	1100	1	75	450	2.908	6.6	5.93	9.2	493	2300	1770	15.7946	24.3	13.2733	1.37732
Planted	115.8	40.5	1100	1	47	450	4.717	13.5	5.6	9.2	493	2300	1770	80.6562	26.4463	14.33	2.01356
Planted	115.8	40.5	1100	1	47	450	4.055	7.27143	5.75	9.2	493	2300	1770	24.2185	42.7489	12.4832	1.48101
Planted	115.8	40.5	890	1	47	876	4.365	7.85714	7.21	9.2	493	2300	1770	33.6423	38.3575	13.5081	1.99979
Natural	115.8	40.5	804	1	75	876	2.796	6.55714	5.83	9.2	493	2300	1770	31.0558	30.5411	15.2713	1.3504
Natural	119.7	25.5	118	23	35	450	2.9	3.57143	4.3	19.4	1500	1919.7	1917.4	11.2	37.6	28.4	0.79
Natural	119.7	25.5	118	23	35	450	2.9	3.57143	4.3	19.4	1500	1919.7	1917.4	13.2	44.1	25.2	0.76
Natural	119.7	25.5	118	23	35	450	2.9	3.57143	4.3	19.4	1500	1919.7	1917.4	8.8	39.8	23.3	0.93
Natural	119.7	25.5	118	23	35	450	2.9	3.57143	4.3	19.4	1500	1919.7	1917.4	9.3	38.4	22.9	0.61
Natural	108.366	23.45	1115	20	15	450	1.84762	14.4599	4.74932	15.1	2630	1635.1	1984	15.6	38	16.3	1.7
Natural	108.366	23.45	1115	20	5	450	1.84762	14.4599	4.74932	15.1	2630	1635.1	1984	12.2	43	13.8	1.4
Natural	108.366	23.45	1115	20	30	450	1.84762	14.4599	4.74932	15.1	2630	1635.1	1984	13.8	36.4	13.3	1.2
Natural	107.5	23.1	530	23	30	450	1.37868	15.1778	4.73523	21	1400	1500	1734	7.806	47.1	15.97	0.66
Natural	107.5	23.1	530	43	5	450	1.37868	15.1778	4.73523	21	1400	1500	1734	8.381	44	15.93	0.73
Natural	107.5	23.1	530	23	20	450	1.37868	15.1778	4.73523	21	1400	1500	1734	7.795	45	17.23	0.66
Natural	107.5	23.1	530	23	30	450	1.37868	15.1778	4.73523	21	1400	1500	1734	8.846	41	17.89	0.66
Natural	107.5	23.1	530	23	30	450	1.37868	15.1778	4.73523	21	1400	1500	1734	6.75	54	13.23	0.58
Natural	103.7	23.1	1775	25	20	450	2.08711	13.9328	5.10129	14.3	1650	1731.74	1989	9.75	41.2644	13.8738	1.56831
Natural	103.7	23.1	1774	28	40	450	2.0864	13.9338	5.10123	14.3	1650	1731.69	1990	10.48	39.6464	17.2878	1.68203
Natural	103.7	23.1	1765	26	NA	450	2.07998	13.9428	5.10067	14.3	1650	1731.24	1991	9.95	44.2564	17.1158	1.53726
Natural	107.5	23	330	1	20	450	1.23297	15.4157	4.71038	20.5	1400	1589.74	1180	7.8	45	17.23	0.66
Natural	107.5	23	330	1	5	450	1.23297	15.4157	4.71038	20.5	1400	1589.74	1180	8.85	41	17.89	0.66
Natural	107.5	23	330	1	30	450	1.23297	15.4157	4.71038	20.5	1400	1589.74	1180	8.38	44	15.93	0.73
Natural	107.5	23	330	1	5	450	1.23297	15.4157	4.71038	20.5	1400	1589.74	1180	6.75	54	13.23	0.58
Natural	101.25	21.933	600	16	15	450	1.09778	15.5509	5.06955	21.7	1550	1660.65	1369	4.535	41.64	19.19	2.2
Natural	101.25	21.933	600	16	15	450	1.09778	15.5509	5.06955	21.7	1550	1660.65	1369	4.769	32	18.31	0.66
Natural	101.25	21.933	600	16	37.5	450	1.09778	15.5509	5.06955	21.7	1550	1660.65	1369	4.979	43.1	28.82	1.7
Natural	101.25	21.933	600	16	15	450	1.09778	15.5509	5.06955	21.7	1550	1660.65	1369	5.043	67.8632	30.58	2.07
Natural	101.25	21.933	600	16	15	450	1.09778	15.5509	5.06955	21.7	1550	1660.65	1369	5.048	42.1	18.17	0.66
Natural	101.25	21.933	600	16	30	450	1.09778	15.5509	5.06955	21.7	1550	1660.65	1369	5.188	66	11.8	0.54
Natural	101.25	21.933	600	16	5	450	1.09778	15.5509	5.06955	21.7	1550	1660.65	1369	5.282	55	21.22	0.972871
Natural	101.25	21.933	600	16	30	450	1.09778	15.5509	5.06955	21.7	1550	1660.65	1369	5.343	43.6	20.15	0.61
Natural	101.25	21.933	600	16	15	450	1.09778	15.5509	5.06955	21.7	1550	1660.65	1369	5.85	49.64	15.8	1.14695
Natural	101.25	21.933	600	16	20	450	1.09778	15.5509	5.06955	21.7	1550	1660.65	1369	5.876	47	36.71	1.5
Natural	101.25	21.933	600	16	15	450	1.09778	15.5509	5.06955	21.7	1550	1660.65	1369	6.144	47	15.57	1.36
Natural	101.25	21.933	600	16	30	450	1.09778	15.5509	5.06955	21.7	1550	1660.65	1369	7.311	45.18	25.8	1.48
Natural	101.25	21.933	600	16	20	450	1.09778	15.5509	5.06955	21.7	1550	1660.65	1369	8.949	33.1	17.83	0.48
Natural	101.25	21.933	600	16	5	450	1.09778	15.5509	5.06955	21.7	1550	1660.65	1369	9.031	32.3	18.93	0.53
Natural	101.25	21.933	600	16	15	450	1.09778	15.5509	5.06955	21.7	1550	1660.65	1369	9.316	43.32	11.89	1.37512
Natural	101.25	21.933	600	16	5	450	1.09778	15.5509	5.06955	21.7	1550	1660.65	1369	5.712	49.6	17.73	0.76
Natural	101.25	21.933	600	16	15	450	1.09778	15.5509	5.06955	21.7	1550	1660.65	1369	7.162	49.64	20.65	1.04
Natural	108.95	19.1	100	2	15	450	1.02191	17.1268	4.10397	22.5	2553	1371.9	2015	13.5	12.3	15.1	0.6
Planted	81.1	43.8	1800	1	1	1250	0.72	1.17	8.8	10.3	301.6	3000	1550	8.925	38.69	36.33	1.66
Planted	81.1	43.8	1800	1	1	1250	0.72	1.17	8.8	10.3	301.6	3000	1550	9.534	36.82	19.78	0.665935
Planted	81.1	43.8	1800	1	1	1250	0.72	1.17	8.8	10.3	301.6	3000	1550	9.807	37.83	34.2	1.83875
Planted	81.1	43.8	1800	1	1	1250	0.72	1.17	8.8	10.3	301.6	3000	1550	10.74	37.11	36.55	1.83875
Planted	81.1	43.8	1800	1	1	1250	0.72	1.17	8.8	10.3	301.6	3000	1550	8.633	45.8	36.33	2.3
Planted	81.1	43.8	1800	1	1	1250	0.72	1.17	8.8	10.3	301.6	3000	1550	9.71	36.07	34.2	2.3
Planted	81.1	43.8	1800	1	1	1250	0.72	1.17	8.8	10.3	301.6	3000	1550	11.79	44.4	19.78	0.665935
Planted	81.1	43.8	1800	1	1	1250	0.72	1.17	8.8	10.3	301.6	3000	1550	1.4586	35.61	34.2	2.3
Planted	81.1	43.8	1800	1	1	1250	0.72	1.17	8.8	10.3	301.6	3000	1550	1.3211	34.69	19.78	0.665935
Planted	81.1	43.8	1800	1	1	1250	0.72	1.17	8.8	10.3	301.6	3000	1550	10.673	35.95	39.97	1.1
Planted	81.1	43.8	1800	1	1	1250	0.72	1.17	8.8	10.3	301.6	3000	1550	9.973	37.97	36.33	1.1
Planted	81.1	43.8	1800	1	1	1250	0.72	1.17	8.8	10.3	301.6	3000	1550	12.012	37.6	39.97	1.66
Planted	81.1	43.8	1800	1	1	1250	0.72	1.17	8.8	10.3	301.6	3000	1550	10.632	38.89	39.97	1.1
Planted	81.1	43.8	1800	1	1	1250	0.72	1.17	8.8	10.3	301.6	3000	1550	11.89	37.71	39.97	1.66
Planted	81.1	43.8	1800	1	1	1250	0.72	1.17	8.8	10.3	301.6	3000	1550	1.255	35.04	34.2	1.66
Planted	81.1	43.8	1800	1	1	1250	0.72	1.17	8.8	10.3	301.6	3000	1550	12.091	37.13	19.78	0.665935
Planted	81.1	43.8	1800	1	1	1250	0.72	1.17	8.8	10.3	301.6	3000	1550	10.584	35.53	36.33	1.66
Planted	81.1	43.8	1800	1	1	1250	0.72	1.17	8.8	10.3	301.6	3000	1550	10.725	39.83	36.55	1.1
Planted	81.1	43.8	1800	1	1	1250	0.72	1.17	8.8	10.3	301.6	3000	1550	10.535	37.72	36.55	1.1
Planted	81.1	43.8	1800	1	1	1250	0.72	1.17	8.8	10.3	301.6	3000	1550	11.02	38.52	36.33	1.83875
Planted	81.1	43.8	1800	1	1	1250	0.72	1.17	8.8	10.3	301.6	3000	1550	10.17	38.74	36.55	1.83875
Planted	81.1	43.8	1800	1	1	1250	0.72	1.17	8.8	10.3	301.6	3000	1550	10.404	39	19.78	0.665935
Planted	81.1	43.8	1800	1	1	1250	0.72	1.17	8.8	10.3	301.6	3000	1550	1.256	38.09	35.87	1.1
Planted	81.1	43.8	1800	1	1	1250	0.72	1.17	8.8	10.3	301.6	3000	1550	10.516	36.61	19.78	0.665935
Planted	81.1	43.8	1800	1	1	1250	0.72	1.17	8.8	10.3	301.6	3000	1550	9.99	40.36	36.55	2.3
Planted	81.1	43.8	1800	1	1	1250	0.72	1.17	8.8	10.3	301.6	3000	1550	11.239	36.98	36.55	1.83875
Planted	81.1	43.8	1800	1	1	1250	0.72	1.17	8.8	10.3	301.6	3000	1550	9.062	41.32	34.2	1.66
Planted	81.1	43.8	1800	1	1	1250	0.72	1.17	8.8	10.3	301.6	3000	1550	10.186	39.14	36.55	1.66
Planted	81.1	43.8	1800	1	1	1250	0.72	1.17	8.8	10.3	301.6	3000	1550	10.927	38.69	36.33	2.3
Planted	81.1	43.8	1800	1	1	1250	0.72	1.17	8.8	10.3	301.6	3000	1550	11.709	40.71	35.87	1.83875
Planted	81.1	43.8	1800	1	1	1250	0.72	1.17	8.8	10.3	301.6	3000	1550	10.305	39.43	36.55	1.83875
Planted	81.1	43.8	1800	1	1	1250	0.72	1.17	8.8	10.3	301.6	3000	1550	1.4527	36.15	34.2	2.3
Planted	81.1	43.8	1800	1	1	1250	0.72	1.17	8.8	10.3	301.6	3000	1550	11.298	39.32	19.78	0.665935
Planted	81.1	43.8	1800	1	1	1250	0.72	1.17	8.8	10.3	301.6	3000	1550	8.997	39.4	36.55	2.3
Planted	81.1	43.8	1800	1	1	1250	0.72	1.17	8.8	10.3	301.6	3000	1550	11.147	38.18	36.33	1.1
Planted	81.1	43.8	1800	1	1	1250	0.72	1.17	8.8	10.3	301.6	3000	1550	10.274	38.79	36.55	1.83875
Planted	81.1	43.8	1800	1	1	1250	0.72	1.17	8.8	10.3	301.6	3000	1550	12.031	39.7	35.87	1.83875
Planted	81.1	43.8	1800	1	1	1250	0.72	1.17	8.8	10.3	301.6	3000	1550	1.2828	36.32	35.87	1.1
Planted	82.5	40.8	875	1	40	500	0.964708	8.1112	8.84125	10.4	48.5	3075	1998.4	8.995	32.1	36.33	1.83875
Planted	82.5	40.8	875	1	40	500	0.964708	8.1112	8.84125	10.4	48.5	3075	1998.4	9.003	32.2	19.78	0.665935
Natural	115.8	40.5	1048	1	75	1050	3.731	7.41429	5.72	9.2	493	2300	1770	29.0011	33.0706	18.326	0.982961
Planted	115.8	40.5	804	1	47	876	6.165	8.98571	6.03	9.2	493	2300	1770	35.1102	34.6209	14.8835	0.96759
Natural	115.8	40.5	1100	1	75	450	3.38	9.9	6.26	9.2	493	2300	1770	41.2846	35.0228	8.18386	0.971703
Planted	115.8	40.5	890	1	47	876	3.933	8.14286	7.31	9.2	493	2300	1770	81.4839	23.8462	14.492	1.87856
Natural	115.8	40.5	1100	1	75	450	4.329	8.88571	7.57	9.2	493	2300	1770	28.2995	43.3806	13.4023	0.375011
Planted	115.8	40.5	804	1	47	876	2.603	5.98571	6.08	9.2	493	2300	1770	24.2939	45.7139	8.22514	1.34616
Planted	115.8	40.5	890	1	47	876	6.165	8.98571	6.03	9.2	493	2300	1770	24.4838	42.9839	11.9065	1.39907
Natural	115.8	40.5	890	1	75	876	6.48	11.0714	6.83	9.2	493	2300	1770	28.1746	35.5932	14.063	1.46638
Natural	115.8	40.5	804	1	75	876	4.365	7.85714	7.21	9.2	493	2300	1770	36.1953	31.8182	11.4268	1.53307
Planted	115.8	40.5	804	1	47	876	3.854	8.02857	5.75	9.2	493	2300	1770	23.1782	38.2908	15.102	2.13348
Planted	115.8	40.5	804	1	47	876	5.514	11.3429	5.32	9.2	493	2300	1770	19.7522	65.752	16.1759	0.84
Natural	115.8	40.5	1100	1	75	450	5.514	11.3429	5.32	9.2	493	2300	1770	30.5693	37.4594	12.332	1.18678
Planted	115.8	40.5	1072	1	47	1425	6.165	8.98571	6.03	9.2	493	2300	1770	14.4953	23.2	15.1261	2.77698
Natural	115.8	40.5	804	1	75	876	4.055	7.27143	5.75	9.2	493	2300	1770	24.8788	38.8998	16.5847	2.57791
Natural	115.8	40.5	1100	1	75	450	4.383	9.4	5.54	9.2	493	2300	1770	34.432	31.5906	14.598	1.04959
Planted	115.8	40.5	804	1	47	876	3.854	8.02857	5.75	9.2	493	2300	1770	19.207	31.5646	13.0972	1.88736
Planted	115.8	40.5	804	1	47	876	4.717	13.5	5.6	9.2	493	2300	1770	61.6667	25.4902	15.483	1.2789
Planted	115.8	40.5	1090	1	18	750	3.629	6.07143	6.14	9.2	493	2300	1770	15.8	32.4	11.748	0.9
Planted	115.8	40.5	1100	1	47	450	3.532	8.02857	5.94	9.2	493	2300	1770	21.4748	45.9314	15.3584	1.26477
Planted	115.8	40.5	890	1	47	876	3.419	8.44286	6.05	9.2	493	2300	1770	21.223	45.3929	16.3503	1.22593
Planted	115.8	40.5	890	1	14	876	4.329	8.88571	7.57	9.2	493	2300	1770	14.2788	26.48	22.92	2.3
Planted	115.8	40.5	804	1	47	876	6.165	8.98571	6.03	9.2	493	2300	1770	17.3397	63.2929	13.4526	1.88611
Natural	115.8	40.5	1100	1	75	450	2.908	6.6	5.93	9.2	493	2300	1770	38.8686	38.4517	9.59042	2.70145
Natural	115.8	40.5	1100	1	75	450	2.603	5.98571	6.08	9.2	493	2300	1770	33.1437	32.0858	14.6161	1.79471
Natural	115.8	40.5	804	1	75	876	1.314	5.37143	6.47	9.2	493	2300	1770	28.5153	44.2214	17.4005	0.873253
Natural	115.8	40.5	804	1	75	876	4.053	6.04286	6	9.2	493	2300	1770	29.987	36.8195	13.4828	2.21933
Natural	115.8	40.5	804	1	75	876	6.48	11.0714	6.83	9.2	493	2300	1770	73.8019	16.4564	28.3479	1.95528
Natural	115.8	40.5	1093	1	75	925	4.365	7.85714	7.21	9.2	493	2300	1770	29.5176	41.8936	15.3844	1.2
Natural	115.8	40.5	1100	1	75	450	3.38	9.9	6.26	9.2	493	2300	1770	39.2228	31.3312	16.9918	0.985986
Natural	115.8	40.5	804	1	75	876	3.149	6.07143	5.87	9.2	493	2300	1770	15.3013	26	16.8971	1.62148
Planted	115.8	40.5	890	1	47	876	5.514	11.3429	5.32	9.2	493	2300	1770	31.1295	30.6956	14.9507	1.30132
Natural	115.8	40.5	1100	1	30	450	4.472	10.6429	5.9	9.2	493	2300	1770	4	46.1	15.1	0.95
Planted	115.8	40.5	1100	1	47	450	4.329	8.88571	7.57	9.2	493	2300	1770	17.843	51.6102	13.1568	2.05903
Planted	115.8	40.5	890	1	18	876	4.717	13.5	5.6	9.2	493	2300	1770	17.6	31.2	12.334	0.85
Natural	115.8	40.5	804	1	75	876	4.365	7.85714	7.21	9.2	493	2300	1770	33.0339	36.2327	9.42933	0.419018
Planted	115.8	40.5	1100	1	47	450	3.991	8.61429	5.68	9.2	493	2300	1770	23.431	38.694	16.8233	1.21233
Planted	115.8	40.5	793	1	47	1750	3.854	8.02857	5.75	9.2	493	2300	1770	23.8085	40.8163	12.3781	2.34322
Natural	115.8	40.5	923	1	75	1875	3.38	9.9	6.26	9.2	493	2300	1770	30.3392	41.6149	16.7947	1.40462
Natural	115.8	40.5	890	1	75	876	4.472	10.6429	5.9	9.2	493	2300	1770	29.085	34.4905	13.8086	1.18678
Planted	115.8	40.5	890	1	47	876	3.38	9.9	6.26	9.2	493	2300	1770	44.5491	18.2326	17.6035	1.32438
Planted	115.8	40.5	804	1	47	876	6.165	8.98571	6.03	9.2	493	2300	1770	20.3489	43.29	8.935	1.83875
Planted	115.8	40.5	1100	1	47	450	3.761	9.5	5.64	9.2	493	2300	1770	23.1904	43.5526	6.13593	1.57381
Planted	115.8	40.5	890	1	47	876	3.854	8.02857	5.75	9.2	493	2300	1770	25.4661	36.3019	17.7792	1.97691
Planted	115.8	40.5	804	1	47	876	1.314	5.37143	6.47	9.2	493	2300	1770	14.6159	21.1969	10.4462	1.16306
Planted	115.8	40.5	1100	1	47	450	4.717	13.5	5.6	9.2	493	2300	1770	23.0335	43.2579	14.8143	1.10734
Natural	115.8	40.5	804	1	75	876	3.731	7.41429	5.72	9.2	493	2300	1770	39.1103	36.3049	17.2534	1.402
Planted	115.8	40.5	804	1	47	876	2.831	8.15714	6.28	9.2	493	2300	1770	84.1656	43	9.7542	1.52397
Natural	115.8	40.5	1100	1	75	450	2.831	8.15714	6.28	9.2	493	2300	1770	35.4781	37.5076	13.511	1.12018
Planted	115.8	40.5	1100	1	47	450	4.383	9.4	5.54	9.2	493	2300	1770	34.4538	26.5677	14.6075	0.992952
Natural	115.8	40.5	922	1	75	1525	4.383	9.4	5.54	9.2	493	2300	1770	28.1274	40.6663	13.0867	1.83291
Planted	115.8	40.5	804	1	47	876	4.472	10.6429	5.9	9.2	493	2300	1770	34.2753	30.2115	14.449	2.38575
Planted	115.8	40.5	804	1	47	876	2.831	8.15714	6.28	9.2	493	2300	1770	21.1603	37.1492	17.3476	2.44378
Planted	115.8	40.5	1100	1	47	450	3.419	8.44286	6.05	9.2	493	2300	1770	19.5696	27.2	18.2226	1.61329
Natural	115.8	40.5	1100	1	75	450	4.365	7.85714	7.21	9.2	493	2300	1770	31.2207	37.4532	15.8952	1.76159
Planted	115.8	40.5	804	1	47	876	4.383	9.4	5.54	9.2	493	2300	1770	20.0188	31.0367	15.9551	3.08879
Natural	115.8	40.5	1100	1	75	450	2.831	8.15714	6.28	9.2	493	2300	1770	29.2455	41.8966	13.1571	1.9352
Planted	115.8	40.5	923	1	47	1025	2.831	8.15714	6.28	9.2	493	2300	1770	19.4319	25.5	18.9569	0.850586
Natural	115.8	40.5	1100	1	75	450	4.383	9.4	5.54	9.2	493	2300	1770	80.6489	14.4751	13.3949	0.95
Planted	115.8	40.5	804	1	47	876	3.629	6.07143	6.14	9.2	493	2300	1770	27.5849	36.9691	13.3533	1.30961
Planted	115.8	40.5	804	1	47	876	3.731	7.41429	5.72	9.2	493	2300	1770	10.2	31.2	10	1.1
Planted	115.8	40.5	1100	1	18	450	3.299	9.31429	5.9	9.2	493	2300	1770	19.8	30.1	17.2	1.65739
Planted	115.8	40.5	1100	1	47	450	4.365	7.85714	7.21	9.2	493	2300	1770	26.6711	44.843	12.9412	1.57947
Planted	115.8	40.5	890	1	47	876	4.717	13.5	5.6	9.2	493	2300	1770	42.8279	30.198	14.1385	1.33124
Planted	115.8	40.5	890	1	47	876	4.055	7.27143	5.75	9.2	493	2300	1770	27.3001	44.4499	15.7267	0.806317
Natural	115.8	40.5	1100	1	75	450	5.514	11.3429	5.32	9.2	493	2300	1770	23.8194	41.8199	17.2461	1.34193
Natural	115.8	40.5	804	1	75	876	3.629	6.07143	6.14	9.2	493	2300	1770	27.8184	37.3482	14.0253	1.2468
Natural	115.8	40.5	1100	1	75	450	6.48	11.0714	6.83	9.2	493	2300	1770	65.8387	20.6667	12.9493	1.14695
Natural	115.8	40.5	1100	1	75	450	2.603	5.98571	6.08	9.2	493	2300	1770	41.5542	31.7739	17.4013	0.932627
Planted	115.8	40.5	890	1	47	876	2.908	6.6	5.93	9.2	493	2300	1770	24.064	43.5725	18.8907	3.1893
Natural	115.8	40.5	874	1	75	1125	4.365	7.85714	7.21	9.2	493	2300	1770	32.5405	35.0539	17.3155	1.30132
Planted	115.8	40.5	804	1	47	876	3.943	8.84286	5.83	9.2	493	2300	1770	23.827	48.4501	13.7713	1.08
Planted	115.8	40.5	890	1	47	876	3.943	8.84286	5.83	9.2	493	2300	1770	31.7597	33.5098	14.668	0.904846
Planted	115.8	40.5	804	1	47	876	4.329	8.88571	7.57	9.2	493	2300	1770	19.3785	36.2319	15.9532	0.754819
Natural	115.8	40.5	1100	1	75	450	3.731	7.41429	5.72	9.2	493	2300	1770	33.5445	36.409	13.3289	0.857022
Natural	115.8	40.5	1100	1	75	450	3.532	8.02857	5.94	9.2	493	2300	1770	29.6809	40.0731	8.76403	1.60328
Planted	115.8	40.5	1100	1	47	450	3.38	9.9	6.26	9.2	493	2300	1770	25.3394	33.9598	13.9468	1.12455
Planted	115.8	40.5	1100	1	47	450	6.165	8.98571	6.03	9.2	493	2300	1770	17.7473	27.8	11.3788	1.44359
Planted	115.8	40.5	1100	1	47	450	4.055	7.27143	5.75	9.2	493	2300	1770	24.6126	23.1	22.2165	1.43958
Natural	115.8	40.5	1100	1	75	450	2.603	5.98571	6.08	9.2	493	2300	1770	17.4324	8.22832	9.6806	2.3
Natural	115.8	40.5	1100	1	75	450	3.918	9.18571	6.03	9.2	493	2300	1770	35.6007	33.6652	16.8022	2.59026
Planted	115.8	40.5	1100	1	47	450	3.731	7.41429	5.72	9.2	493	2300	1770	17.6528	28.3	17.321	0.890596
Natural	115.8	40.5	890	1	75	876	2.908	6.6	5.93	9.2	493	2300	1770	29.584	52.5932	15.792	0.53
Planted	115.8	40.5	890	1	47	876	3.991	8.61429	5.68	9.2	493	2300	1770	24.1679	16.2345	13.9746	1.59628
Natural	115.8	40.5	1100	1	20	450	3.761	9.5	5.64	9.2	493	2300	1770	3.7037	47.2	10.2	1.2
Natural	115.8	40.5	890	1	75	876	3.991	8.61429	5.68	9.2	493	2300	1770	18.4133	28.3	14.1579	1.54646
Planted	115.8	40.5	804	1	19	876	4.053	6.04286	6	9.2	493	2300	1770	15.4	34.2	18.18	1.03
Planted	115.8	40.5	1100	1	47	450	3.918	9.18571	6.03	9.2	493	2300	1770	33.0674	36.8387	10.3536	1.22203
Natural	115.8	40.5	1100	1	75	450	4.717	13.5	5.6	9.2	493	2300	1770	35.2281	33.061	12.8693	1.06374
Planted	115.8	40.5	890	1	47	876	4.383	9.4	5.54	9.2	493	2300	1770	25.4408	44.8148	12.2829	1.31369
Natural	115.8	40.5	804	1	75	876	3.149	6.07143	5.87	9.2	493	2300	1770	31.815	43.508	13.6491	1.87623
Planted	115.8	40.5	890	1	47	876	3.38	9.9	6.26	9.2	493	2300	1770	23.7877	38.731	12.6398	2.05001
Planted	115.8	40.5	890	1	47	876	6.48	11.0714	6.83	9.2	493	2300	1770	28.6369	25.2416	16.5284	1.53307
Natural	115.8	40.5	890	1	75	876	3.943	8.84286	5.83	9.2	493	2300	1770	16.8585	32	14.0595	1.22981
Planted	115.8	40.5	804	1	47	876	2.603	5.98571	6.08	9.2	493	2300	1770	32.8096	38.6429	13.6224	1.31684
Planted	115.8	40.5	1100	1	47	450	3.532	8.02857	5.94	9.2	493	2300	1770	23.8172	59.5677	15.1179	2.04141
Planted	115.8	40.5	890	1	47	876	3.918	9.18571	6.03	9.2	493	2300	1770	16.3527	23.48	14.8063	0.75
Planted	115.8	40.5	1100	1	47	450	4.472	10.6429	5.9	9.2	493	2300	1770	16.5211	23.9965	7.54575	1.1
Natural	115.8	40.5	890	1	75	876	2.796	6.55714	5.83	9.2	493	2300	1770	42.9557	36.5437	18.288	1.73361
Natural	115.8	40.5	1100	1	75	450	4.365	7.85714	7.21	9.2	493	2300	1770	36.9528	27.8209	7.17575	0.790894
Natural	115.8	40.5	804	1	5	876	3.761	9.5	5.64	9.2	493	2300	1770	3.84615	44.8	12.1	0.8
Planted	115.8	40.5	890	1	47	876	3.731	7.41429	5.72	9.2	493	2300	1770	64.9168	18.9394	13.2918	2.22801
Planted	115.8	40.5	890	1	47	876	3.198	6.75714	7.25	9.2	493	2300	1770	20.0237	40.7164	14.1155	1.9894
Natural	115.8	40.5	1100	1	75	450	3.213	8.15714	5.66	9.2	493	2300	1770	12.79	28	14.5811	1.53552
Planted	115.8	40.5	890	1	47	876	1.314	5.37143	6.47	9.2	493	2300	1770	12.056	44.0065	18.7744	0.942627
Natural	115.8	40.5	1100	1	15	450	3.943	8.84286	5.83	9.2	493	2300	1770	3.57143	47.3	10.1	2.1
Natural	115.8	40.5	890	20	15	876	2.603	5.98571	6.08	9.2	493	2300	1770	10.2	42.9	18.9	0.78
Natural	115.8	40.5	1100	1	75	450	3.943	8.84286	5.83	9.2	493	2300	1770	35.5286	37.7076	14.8606	1.50951
Planted	115.8	40.5	804	1	47	876	3.943	8.84286	5.83	9.2	493	2300	1770	29.7412	14.701	20.8282	2.14714
Natural	115.8	40.5	804	1	75	876	3.918	9.18571	6.03	9.2	493	2300	1770	34.8246	37.013	14.2138	2.47393
Natural	115.8	40.5	804	1	75	876	3.198	6.75714	7.25	9.2	493	2300	1770	30.0766	37.881	13.4067	1.0605
Planted	115.8	40.5	890	1	19	876	3.299	9.31429	5.9	9.2	493	2300	1770	15.8	35.1	10.9	1.3
Planted	115.8	40.5	1100	1	47	450	6.48	11.0714	6.83	9.2	493	2300	1770	15.2239	25.8739	15.3371	0.984141
Planted	115.8	40.5	1100	1	47	450	3.918	9.18571	6.03	9.2	493	2300	1770	23.5345	38.6399	13.6674	2.21756
Planted	115.8	40.5	1100	1	47	450	1.314	5.37143	6.47	9.2	493	2300	1770	13.7119	28.1	15.3537	1.82849
Natural	115.8	40.5	1100	1	15	450	4.383	9.4	5.54	9.2	493	2300	1770	3.57143	47.3	11.9	1.2
Natural	115.8	40.5	804	1	15	876	3.933	8.14286	7.31	9.2	493	2300	1770	3.57143	48.3	7.1	1.8
Planted	115.8	40.5	1100	1	19	450	6.48	11.0714	6.83	9.2	493	2300	1770	14.9	34.6	10.9	1.1
Natural	115.8	40.5	804	1	15	876	4.329	8.88571	7.57	9.2	493	2300	1770	3.44828	47.1	11.4	0.8
Natural	115.8	40.5	804	1	5	876	3.299	9.31429	5.9	9.2	493	2300	1770	3.7037	48.1	12.3	1.3
Natural	115.8	40.5	804	1	30	876	2.796	6.55714	5.83	9.2	493	2300	1770	3.22581	48.5	10.1	2.4
Natural	115.8	40.5	890	1	20	876	4.383	9.4	5.54	9.2	493	2300	1770	3.57143	52.3	7.8	2.3
Natural	115.8	40.5	804	1	45	876	3.198	6.75714	7.25	9.2	493	2300	1770	9.967	56.06	14.06	1.48
Planted	115.8	40.5	890	1	14	876	3.629	6.07143	6.14	9.2	493	2300	1770	10.3	48.2	11.4	0.95
Natural	115.8	40.5	1100	1	35	450	3.419	8.44286	6.05	9.2	493	2300	1770	12.15	50.89	14.25	1.53
Natural	115.8	40.5	804	2	20	876	3.198	6.75714	7.25	9.2	493	2300	1770	23.3978	28.1	28.9661	1.52575
Natural	115.8	40.5	890	8	120	876	3.213	8.15714	5.66	9.2	493	2300	1770	34.27	49.21	14.13	1.11
Natural	115.8	40.5	1100	7	15	450	4.717	13.5	5.6	9.2	493	2300	1770	15.0245	34.1107	15.7	1.04496
Natural	115.8	40.5	804	7	15	876	3.943	8.84286	5.83	9.2	493	2300	1770	13.4458	43.4167	13	0.966846
Natural	115.8	40.5	1100	3	30	450	4.329	8.88571	7.57	9.2	493	2300	1770	21.9914	31.02	22.335	1.76633
Natural	115.8	40.5	1100	1	25	450	1.314	5.37143	6.47	9.2	493	2300	1770	8.662	49.64	14.45	1.58
Natural	115.8	40.5	804	8	80	876	4.717	13.5	5.6	9.2	493	2300	1770	25.31	49.01	15.56	1.31
Planted	115.8	40.5	890	1	14	876	3.532	8.02857	5.94	9.2	493	2300	1770	10.5	48.4	11.6	0.99
Natural	115.8	40.5	1100	8	120	450	3.198	6.75714	7.25	9.2	493	2300	1770	31.78	49.63	14.68	1.1
Planted	115.8	40.5	804	1	14	876	2.603	5.98571	6.08	9.2	493	2300	1770	10.7	47.9	10.9	0.85
Natural	115.8	40.5	804	1	15	876	3.933	8.14286	7.31	9.2	493	2300	1770	16.1	48.25	13.14	1.72
Planted	116.46	39.9	80	1	NA	500	1.98033	9.24798	6.10382	12.1	644	2200	1325	16.2	34	15	0.99
Planted	116.46	39.9	80	1	NA	500	1.98033	9.24798	6.10382	12.1	644	2200	1325	13.8	32.8	17.2	0.9
Planted	116.46	39.9	80	1	NA	500	1.98033	9.24798	6.10382	12.1	644	2200	1325	14.2	34.8	19.5	0.94
Planted	116.46	39.9	80	1	NA	500	1.98033	9.24798	6.10382	12.1	644	2200	1325	14.5	35.1	19.5	0.68
Planted	102.9	38.6	1380	1	50	500	1.7	0.12	8.42	7.7	115.2	2700	1057	37	15.35	26.01	1.21
Planted	102.9	38.6	1380	1	40	500	0.5	0.65	9.04	7.7	115.2	2700	1057	29	17.33	38.21	1.59
Planted	102.9	38.6	1380	1	13	500	0.4	0.6	9.03	7.7	115.2	2700	1057	27	17.4	36.33	1.42
Planted	102.9	38.6	1380	1	4	500	0.3	0.9	8.86	7.7	115.2	2700	1057	30	15.12	37.28	1.67
Planted	102.9	38.6	1380	1	50	500	1.7	0.12	8.42	7.7	115.2	2700	1057	37.1	15.97	26.79	1.24
Planted	102.9	38.6	1380	1	40	500	0.5	0.65	9.04	7.7	115.2	2700	1057	29.2	18.07	39.97	1.62
Planted	102.9	38.6	1380	1	13	500	0.4	0.6	9.03	7.7	115.2	2700	1057	27.2	17.87	38.46	1.46
Planted	102.9	38.6	1380	1	4	500	0.3	0.9	8.86	7.7	115.2	2700	1057	30.3	15.8	40.25	1.83
Planted	102.9	38.6	1380	1	50	500	1.7	0.12	8.42	7.7	115.2	2700	1057	36.9	14.73	25.43	1.18
Planted	102.9	38.6	1380	1	40	500	0.5	0.65	9.04	7.7	115.2	2700	1057	28.8	16.69	36.55	1.56
Planted	102.9	38.6	1380	1	13	500	0.4	0.6	9.03	7.7	115.2	2700	1057	26.8	16.93	34.2	1.38
Planted	102.9	38.6	1380	1	4	500	0.3	0.9	8.86	7.7	115.2	2700	1057	29.7	14.47	34.23	1.51
Planted	102.9	38.5	1380	1	NA	500	0.8	0.2	9.05	7.7	115.2	2700	1057	25	16.4	40.58	1.64
Planted	102.8	38.5	1380	1	30	500	0.4	0.6	9.17	7.7	115.2	2700	1057	20	17.67	32.61	1.47
Planted	102.9	38.5	1380	1	NA	500	0.8	0.6	9.05	7.7	115.2	2700	1057	25.3	16.97	43.48	1.75
Planted	102.8	38.5	1380	1	30	500	0.4	0.6	9.17	7.7	115.2	2700	1057	20.1	18.44	35.87	1.66
Planted	102.9	38.5	1380	1	NA	500	0.8	0.2	9.05	7.7	115.2	2700	1057	24.7	15.83	37.78	1.53
Planted	102.8	38.5	1380	1	30	500	0.4	0.6	9.17	7.7	115.2	2700	1057	19.9	16.9	29.54	1.28
Planted	109.33	36.87	1314	1	50	500	2.43324	9.16462	6.34732	8.8	505.3	2253.11	1500	13	17.33	10.8	1.05
Planted	109.351	36.85	1281	1	30	500	2.41009	9.20521	6.3412	8.8	505.3	2250.17	1500	19	17.33	13.5	1.6
Planted	109.31	36.85	1086	1	40	500	2.26897	9.40021	6.33213	8.8	505.3	2241.12	1500	16	15.97	11.5	1.3
Planted	109.6	36.83	1278	1	17	500	2.41916	9.21581	6.31965	8.8	500	2244.82	1500	8.38	54.7896	27.63	1.92
Planted	109.6	36.83	1307	1	20	500	2.43986	9.18681	6.32146	8.8	500	2246.27	1500	5.57	63	21.35	1.36
Planted	109.6	36.83	1287	1	19	500	2.42558	9.20681	6.32021	8.8	500	2245.27	1500	8.28	44	26.78	1.87
Planted	109.6	36.83	1290	1	23	500	2.42772	9.20381	6.3204	8.8	500	2245.42	1500	5.62	66.7712	22.34	1.41
Planted	109.25	36.73	1112	1	10	500	2.28113	9.41978	6.32347	8.8	505.3	2237.86	1500	16	15.97	11.2	1.2
Planted	109.35	36.66	1280	1	20	500	2.40369	9.27837	6.31773	8.8	505.3	2241.29	1500	18	16.69	12.3	1.4
Natural	115.8	40.5	890	2	25	876	3.918	9.18571	6.03	9.2	493	2300	1770	15	53	7.5	0.4
Natural	115.8	40.5	890	2	25	876	3.149	6.07143	5.87	9.2	493	2300	1770	15	53	7.5	0.4
Natural	115.8	40.5	1100	2	37.5	450	2.908	6.6	5.93	9.2	493	2300	1770	15	53	7.5	0.4
Planted	115.8	40.5	1100	1	14	450	3.213	8.15714	5.66	9.2	493	2300	1770	2.658	45.45	27.57	1.1
Natural	115.8	40.5	804	1	5	876	2.831	8.15714	6.28	9.2	493	2300	1770	9.5	46.38	13.92	1.91
Planted	115.8	40.5	890	1	16	876	4.329	8.88571	7.57	9.2	493	2300	1770	15.29	50	27.17	2.3
Planted	115.8	40.5	1100	1	16	450	3.991	8.61429	5.68	9.2	493	2300	1770	5.83389	37.5	22.92	2.3
Planted	115.8	40.5	890	1	19	876	4.055	7.27143	5.75	9.2	493	2300	1770	3.23806	52.17	23.8	1.66
Planted	115.8	40.5	1100	1	19	450	3.299	9.31429	5.9	9.2	493	2300	1770	16.94	25	27.57	1.63
Natural	115.8	40.5	890	1	75	876	3.299	9.31429	5.9	9.2	493	2300	1770	5	41.8199	15	1.5
Natural	115.8	40.5	1100	7	20	450	3.933	8.14286	7.31	9.2	493	2300	1770	14.5636	36.2449	13.3	0.913234
Planted	115.8	40.5	1100	1	14	450	2.908	6.6	5.93	9.2	493	2300	1770	2.895	50	21.35	1.83875
Planted	115.8	40.5	890	1	13	876	3.933	8.14286	7.31	9.2	493	2300	1770	3.51952	50	27.17	1.66
Planted	103.4	36.03	1500	1	14	1867	2.26	9.29761	6.70503	10.3	327	2324.89	2589	17.626	32.61	27.17	1.63
Planted	103.4	36.03	1500	1	17	1867	2.26	9.29761	6.70503	10.3	327	2324.89	2589	18.1023	33.33	21.35	1.1
Planted	103.4	36.03	1500	1	19	1867	2.26	9.29761	6.70503	10.3	327	2324.89	2589	6.39069	42.65	22.92	1.66
Planted	103.4	36.03	1500	1	14	2610	2.26	9.29761	6.70503	10.3	327	2324.89	2589	7.31579	40.97	27.57	2.3
Planted	103.4	36.03	1500	1	11	1867	2.26	9.29761	6.70503	10.3	327	2324.89	2589	17.1084	57.24	21.35	1.66
Planted	103.4	36.03	1500	1	16	2610	2.26	9.29761	6.70503	10.3	327	2324.89	2589	13.924	29.62	25.43	1.66
Planted	103.4	36.03	1500	1	17	2610	2.26	9.29761	6.70503	10.3	327	2324.89	2589	11.7622	30.01	27.57	1.83875
Planted	103.4	36.03	1500	1	17	1867	2.26	9.29761	6.70503	10.3	327	2324.89	2589	16.4198	33.33	22.92	1.1
Planted	103.4	36.03	1500	1	19	1867	2.26	9.29761	6.70503	10.3	327	2324.89	2589	14.666	55.56	27.17	1.83875
Planted	103.4	36.03	1500	1	14	1867	2.26	9.29761	6.70503	10.3	327	2324.89	2589	13.4726	33.51	22.92	1.83875
Planted	103.4	36.03	1500	1	14	2610	2.26	9.29761	6.70503	10.3	327	2324.89	2589	17.0521	29.05	23.8	1.1
Planted	103.4	36.03	1500	1	16	1867	2.26	9.29761	6.70503	10.3	327	2324.89	2589	11.7276	41.15	21.35	2.3
Planted	103.4	36.03	1500	1	14	1867	2.26	9.29761	6.70503	10.3	327	2324.89	2589	12.303	44	22.92	1.1
Planted	103.4	36.03	1500	1	17	1867	2.26	9.29761	6.70503	10.3	327	2324.89	2589	17.3644	33.2	23.8	1.83875
Planted	103.4	36.03	1500	1	17	2610	2.26	9.29761	6.70503	10.3	327	2324.89	2589	12.8522	38.46	23.8	1.1
Planted	103.4	36.03	1500	1	14	2610	2.26	9.29761	6.70503	10.3	327	2324.89	2589	11.6626	39.32	21.35	1.83875
Planted	103.4	36.03	1500	1	14	1867	2.26	9.29761	6.70503	10.3	327	2324.89	2589	18.784	32.8	27.17	1.1
Planted	103.4	36.03	1500	1	17	1867	2.26	9.29761	6.70503	10.3	327	2324.89	2589	13.6322	44.11	27.57	1.83875
Planted	103.4	36.03	1500	1	17	1867	2.26	9.29761	6.70503	10.3	327	2324.89	2589	14.8826	39.97	23.8	1.66
Planted	103.4	36.03	1500	1	18	1867	2.26	9.29761	6.70503	10.3	327	2324.89	2589	19.4642	38.88	26.79	1.63
Planted	103.4	36.03	1500	1	16	1867	2.26	9.29761	6.70503	10.3	327	2324.89	2589	10.1815	49.05	27.17	1.83875
Planted	103.4	36.03	1500	1	19	1867	2.26	9.29761	6.70503	10.3	327	2324.89	2589	10.273	42.58	27.57	1.66
Planted	103.4	36.03	1500	1	17	1867	2.26	9.29761	6.70503	10.3	327	2324.89	2589	28.9792	34.78	27.17	1.66
Planted	103.4	36.03	1500	1	16	1867	2.26	9.29761	6.70503	10.3	327	2324.89	2589	17.8374	32.28	27.17	1.1
Planted	103.4	36.03	1500	1	17	1867	2.26	9.29761	6.70503	10.3	327	2324.89	2589	13.1765	36.56	23.8	1.1
Planted	103.4	36.03	1500	1	11	1867	2.26	9.29761	6.70503	10.3	327	2324.89	2589	16.5106	53.71	27.57	1.1
Planted	103.4	36.03	1500	1	19	1867	2.26	9.29761	6.70503	10.3	327	2324.89	2589	13.4771	36.88	21.35	1.83875
Planted	103.4	36.03	1500	1	17	1867	2.26	9.29761	6.70503	10.3	327	2324.89	2589	19.6306	40.46	21.35	0.665935
Planted	103.4	36.03	1500	1	11	1867	2.26	9.29761	6.70503	10.3	327	2324.89	2589	17.2795	36.49	27.17	1.1
Planted	103.4	36.03	1500	1	14	1867	2.26	9.29761	6.70503	10.3	327	2324.89	2589	11.9732	67.57	27.17	1.63
Planted	103.4	36.03	1500	1	14	1867	2.26	9.29761	6.70503	10.3	327	2324.89	2589	11.7367	43.16	27.57	1.63
Planted	103.4	36.03	1500	1	17	1867	2.26	9.29761	6.70503	10.3	327	2324.89	2589	14.0947	57.52	27.17	1.66
Planted	103.4	36.03	1500	1	14	1867	2.26	9.29761	6.70503	10.3	327	2324.89	2589	16.4942	43.37	21.35	0.665935
Planted	103.4	36.03	1500	1	11	1867	2.26	9.29761	6.70503	10.3	327	2324.89	2589	14.6178	54.33	21.35	1.1
Planted	103.4	36.03	1500	1	16	2610	2.26	9.29761	6.70503	10.3	327	2324.89	2589	18.5618	35.46	22.92	0.665935
Planted	103.4	36.03	1500	1	14	2610	2.26	9.29761	6.70503	10.3	327	2324.89	2589	12.5244	49.92	23.8	1.83875
Planted	103.4	36.03	1500	1	17	1867	2.26	9.29761	6.70503	10.3	327	2324.89	2589	27.4342	48.53	23.8	2.3
Planted	103.4	36.03	1500	1	14	1867	2.26	9.29761	6.70503	10.3	327	2324.89	2589	25.6254	36.06	27.17	1.83875
Planted	103.4	36.03	1500	1	14	1867	2.26	9.29761	6.70503	10.3	327	2324.89	2589	10.4747	36.42	27.17	1.1
Planted	103.4	36.03	1500	1	19	2610	2.26	9.29761	6.70503	10.3	327	2324.89	2589	12.3317	41.96	22.92	1.66
Planted	103.4	36.03	1500	1	17	1867	2.26	9.29761	6.70503	10.3	327	2324.89	2589	12.1659	41.55	25.43	0.71
Planted	103.4	36.03	1500	1	17	1867	2.26	9.29761	6.70503	10.3	327	2324.89	2589	16.5134	39.55	21.35	0.665935
Planted	103.4	36.03	1500	1	20	1867	2.26	9.29761	6.70503	10.3	327	2324.89	2589	22.0645	40.79	22.92	1.83875
Planted	103.4	36.03	1500	1	17	2610	2.26	9.29761	6.70503	10.3	327	2324.89	2589	12.0591	48.17	23.8	1.1
Planted	103.4	36.03	1500	1	16	1867	2.26	9.29761	6.70503	10.3	327	2324.89	2589	15.0316	38.59	27.17	1.83875
Planted	103.4	36.03	1500	1	17	1867	2.26	9.29761	6.70503	10.3	327	2324.89	2589	16.7551	38.89	27.57	1.63
Planted	103.4	36.03	1500	1	17	1867	2.26	9.29761	6.70503	10.3	327	2324.89	2589	19.7423	39.93	21.35	2.3
Planted	105.04	36.03	2025	1	18	500	2.71243	8.77261	6.61338	7.9	315	2323.05	1800	18.37	24	19.5	2.5851
Planted	105.04	36.03	2025	1	18	500	2.71243	8.77261	6.61338	7.9	315	2323.05	1800	16.81	27	11.1	1.83144
Planted	105.04	36.03	2025	1	14	500	2.71243	8.77261	6.61338	7.9	315	2323.05	1800	18.4	25.1	32	1.51
Planted	105.04	36.03	2025	1	17	500	2.71243	8.77261	6.61338	7.9	315	2323.05	1800	17.08	26.1	11.1	1.12455
Planted	105.04	36.03	2025	1	17	500	2.71243	8.77261	6.61338	7.9	315	2323.05	1800	17.8	24.1	18.2226	1.66025
Planted	116.6	30.5	1400	1	14	500	0.11	1.2	4.85	15.4	1436	1916.6	917.4	42.7583	33.9598	10.9	1.04
Planted	116.6	30.5	1400	1	14	500	0.11	1.2	4.85	15.4	1436	1916.6	917.4	29	52.17	11.1	1.07
Planted	120.16	30.18	1	5	13	500	1.81113	13.0181	4.61677	16.4	1628	1690.59	1846.5	12.04	16.69	18.18	0.72
Planted	120.16	30.18	1	5	20	500	1.81113	13.0181	4.61677	16.4	1628	1690.59	1846.5	14.86	15.35	8.626	0.58
Planted	120.16	30.18	1	5	33	500	1.81113	13.0181	4.61677	16.4	1628	1690.59	1846.5	10.37	15.97	11.748	0.63
Planted	120.16	30.18	1	5	33	500	1.81113	13.0181	4.61677	16.4	1628	1690.59	1846.5	14.11	15.97	18.18	0.58
Planted	120.16	30.18	1	5	26	500	1.81113	13.0181	4.61677	16.4	1628	1690.59	1846.5	7.12	15.97	10.9	1.1
Planted	106.429	29.822	249	6	20	500	1.32667	12.9061	5.62978	13.6	1143	1921.54	874	18.5	34	23.8	1.66
Planted	119.4	29.8	3.2	1	19	500	1.76541	13.1602	4.6276	18.4	1378.5	1686.03	1534.2	11.61	31.5646	17.84	1.64
Planted	119.4	29.8	3.2	1	14	500	1.76541	13.1602	4.6276	18.4	1378.5	1686.03	1534.2	9.08	36.56	15.34	1.6
Planted	119.4	29.8	3.2	6	23	500	1.76541	13.1602	4.6276	18.4	1378.5	1686.03	1534.2	13.01	15.12	18.18	0.92
Natural	115.8	40.5	804	1	32.5	876	3.532	8.02857	5.94	9.2	493	2300	1770	3.78	48.3	8.83	1.67
Planted	115.8	40.5	804	1	16	876	3.213	8.15714	5.66	9.2	493	2300	1770	3.46111	37.5	27.17	1.63
Planted	119.62	29.12	18	2	33	500	1.76624	13.4037	4.52779	17	1414	1651.35	1587	17.2	15.97	11.6	0.37
Planted	119.62	29.12	18	2	33	500	1.76624	13.4037	4.52779	17	1414	1651.35	1587	16.3	14.73	11.6	0.37
Planted	114.62	27.66	167.8	1	14	876	1.59287	13.8083	4.73604	16.8	1590.9	1676.55	1876.4	8.5	26.2	16.1	1.41
Planted	114.62	27.66	167.8	1	17	876	1.59287	13.8083	4.73604	16.8	1590.9	1676.55	1876.4	7.7	28.3	17.4	1.83
Planted	114.62	27.66	167.8	1	14	876	1.59287	13.8083	4.73604	16.8	1590.9	1676.55	1876.4	9.9	28.1	20.3	1.68
Planted	128.1	42.4	853	1	16	625	3.24624	12.1286	5.96	3.3	750	2200	1200	4.0375	38.1	24.53	1.1
Natural	87.46	43.48	2110	1	37.5	1600	2.16069	5.85847	8.87331	2	562	2975.17	1478.4	4.46	47	10.95	1.49
Planted	87.46	43.48	2240	1	17	1267	2.25347	5.72847	8.88143	2	562	2981.67	1478.4	15.1733	50	24.53	0.665935
Planted	87.46	43.48	2045	1	17	2000	2.1143	5.92347	8.86925	2	562	2971.92	1478.4	3.8	38	8	0.4
Natural	87.46	43.48	1962	1	42	1267	2.05507	6.00647	8.86406	2	562	2967.77	1478.4	4.18	47	9.81	1.25
Natural	87.46	43.48	1850	1	37.5	2000	1.97513	6.11847	8.85707	2	562	2962.17	1478.4	3.5	51	8.69	1.88
Planted	87.46	43.48	2300	1	14	1267	2.2963	5.66847	8.88517	2	562	2984.67	1478.4	5.33556	40.91	27.17	2.3
Planted	87.46	43.48	1757	1	33	2000	1.90876	6.21147	8.85126	2	562	2957.52	1478.4	13.28	41.8	13.3	1.18
Planted	87.46	43.48	1622	1	33	1267	1.81241	6.34647	8.84283	2	562	2950.77	1478.4	13.3	40.7	13.7	1.12
Planted	117.6	26.7	160	1	6	1867	0.9	22	5.05	18.5	1800	1796	775	36.9	36.3019	24.52	1.1
Planted	117.6	26.7	160	1	6	1867	0.9	22	5.05	18.5	1800	1796	775	39.39	36.3019	24.53	1.18
Planted	117.6	26.7	160	1	6	1867	0.9	22	5.05	18.5	1800	1796	775	42.67	66.7712	27.57	1.41
Planted	117.6	26.7	160	1	6	1867	0.9	22	5.05	18.5	1800	1796	775	33.346	36.3019	27.17	1.36
Planted	117.6	26.7	160	1	6	1867	0.9	22	5.05	18.5	1800	1796	775	33.85	66.7712	22.92	1.24
Planted	111.5	26.2	650	1	13	901	1.74584	13.8805	4.82241	18	1745	1686.15	1934	13.176	14.73	15.9	1.43
Planted	111.5	26.2	650	1	12	2610	1.74584	13.8805	4.82241	18	1745	1686.15	1934	14.296	16.69	19.5	1.06
Planted	102.91	25.7	2100	1	1	500	2.35871	12.6204	5.50288	15	1035	1882.53	879	28.156	23	23.8	1.1
Planted	102.91	25.7	2100	1	1	500	2.35871	12.6204	5.50288	15	1035	1882.53	879	12.295	38	23.8	2.3
Planted	102.91	25.7	2100	2	1	500	2.35871	12.6204	5.50288	15	1035	1882.53	879	17.873	32	23.8	1.83875
Planted	102.91	25.7	2100	5	1	500	2.35871	12.6204	5.50288	15	1035	1882.53	879	17.111	31	22.92	2.5851
Planted	102.91	25.7	2100	2	1	500	2.35871	12.6204	5.50288	15	1035	1882.53	879	9.521	40	22.92	2.3
Planted	102.91	25.7	2100	2	1	500	2.35871	12.6204	5.50288	15	1035	1882.53	879	5.346	42	27.57	1.97691
Planted	102.91	25.7	2100	2	1	500	2.35871	12.6204	5.50288	15	1035	1882.53	879	11.844	46	25.43	1.66
Planted	102.91	25.7	2100	1	1	500	2.35871	12.6204	5.50288	15	1035	1882.53	879	6.213	44	37.78	2.3
Planted	102.91	25.7	2100	1	1	500	2.35871	12.6204	5.50288	15	1035	1882.53	879	7.916	30	26.79	0.988996
Planted	102.91	25.7	2100	1	1	500	2.35871	12.6204	5.50288	15	1035	1882.53	879	7.553	31	21.35	1.88736
Planted	102.91	25.7	2100	1	1	500	2.35871	12.6204	5.50288	15	1035	1882.53	879	15.676	50	19.5	1.07
Planted	102.91	25.7	2100	1	1	500	2.35871	12.6204	5.50288	15	1035	1882.53	879	10.927	15	17.2	0.87387
Planted	102.91	25.7	2100	1	1	500	2.35871	12.6204	5.50288	15	1035	1882.53	879	13.66	57	26.78	1.99979
Planted	102.91	25.7	2100	1	1	500	2.35871	12.6204	5.50288	15	1035	1882.53	879	15.947	46	15.9	1.63705
Planted	102.91	25.7	2100	1	1	500	2.35871	12.6204	5.50288	15	1035	1882.53	879	26.444	29	19.5	1.4
Planted	102.91	25.7	2100	1	1	500	2.35871	12.6204	5.50288	15	1035	1882.53	879	28.169	32	27.63	1.73491
Planted	102.91	25.7	2100	1	1	500	2.35871	12.6204	5.50288	15	1035	1882.53	879	6.155	42	22.92	1.66
Planted	102.91	25.7	2100	1	1	500	2.35871	12.6204	5.50288	15	1035	1882.53	879	10.137	63	27.17	2.15052
Planted	102.91	25.7	2100	1	1	500	2.35871	12.6204	5.50288	15	1035	1882.53	879	8.55	54	24.52	2.09513
Planted	102.91	25.7	2100	1	1	500	2.35871	12.6204	5.50288	15	1035	1882.53	879	6.073	55	26.78	2.38575
Planted	102.91	25.7	2100	1	1	500	2.35871	12.6204	5.50288	15	1035	1882.53	879	13.124	47	24.52	1.59868
Planted	102.91	25.7	2100	1	1	500	2.35871	12.6204	5.50288	15	1035	1882.53	879	10.827	39	19.5	2.3
Planted	102.91	25.7	2100	1	1	500	2.35871	12.6204	5.50288	15	1035	1882.53	879	9.659	49	19.5	0.992952
Planted	102.91	25.7	2100	1	1	500	2.35871	12.6204	5.50288	15	1035	1882.53	879	11.594	53	32.61	2.3843
Planted	87.46	43.48	1505	1	33	1267	1.7289	6.46347	8.83553	2	562	2944.92	1478.4	13.35	41.5	13.1	1.15
Natural	87.46	43.48	1420	1	5	2000	1.66824	6.54847	8.83022	2	562	2940.67	1478.4	5	58	12.5	1.1
Natural	127.73	43.95	475	1	25	1267	2.91653	7.31499	5.77401	3.8	750	2225.47	435	5	58	12.5	1.1
Planted	117.414	23.648	7	1	17	1500	1.49158	15.4927	4.01813	20.8	1945	1433.93	1056	9.5	32	32	1.34
Planted	117.403	23.638	5	1	17	1650	1.48934	15.4985	4.0176	20.8	1945	1433.55	1056	9.6	31	17.2	0.85
Planted	117.42	23.513	3	1	11	2250	1.48501	15.5479	4.00074	20.8	1945	1427.34	1056	6.1	43	15	0.5
Natural	127.73	43.95	475	1	37.5	1267	2.91653	7.31499	5.77401	3.8	750	2225.47	435	5	58	12.5	1.1
Planted	113.35	23.2	100	6	17	500	1.5	15.2	5.3	21.2	1706	1300	893	15.2	60.0204	19.2	1.3
Planted	113.35	23.2	100	6	19	500	1.5	15.2	5.3	21.2	1706	1300	893	17.5	25.5	18.5	1.38
Planted	113.35	23.2	100	6	17	500	1.5	15.2	5.3	21.2	1706	1300	893	24.7	20.2073	20.7	1.32
Planted	113.35	23.2	100	6	19	500	1.5	15.2	5.3	21.2	1706	1300	893	7.6	28.3133	11.6	0.85
Planted	113.35	23.2	100	6	16	500	1.5	15.2	5.3	21.2	1706	1300	893	11.7	25.9843	10.4	0.58
Planted	113.35	23.2	100	6	32	500	1.5	15.2	5.3	21.2	1706	1300	893	7.2	26.4463	10.2	0.54
Planted	127.73	43.95	475	1	14	1267	2.91653	7.31499	5.77401	3.8	750	2225.47	435	5.10526	42.7	21.35	1.1
Planted	121.3	49.6	840	1	26	1267	1.23126	20	8.2	1.3	378.5	2550	1917.4	12.7	44.1	11.9	1.21
Planted	122.05	49.72	940	1	26	1267	1.23126	20	8.2	1.3	378.5	2550	1917.4	12.5	43.7	11.6	1.16
Planted	107	23	550	1	1	876	1.36628	15.1958	4.76206	21.5	1296	1500	1572	5.7	36.2	15.9	2.31779
Planted	107	23	550	1	1	876	1.36628	15.1958	4.76206	21.5	1296	1500	1572	7.3	30.2	15	1.15
Planted	107	23	550	1	1	876	1.36628	15.1958	4.76206	21.5	1296	1500	1572	11	28.4	32	1.05
Planted	107	23	550	1	1	876	1.36628	15.1958	4.76206	21.5	1296	1500	1572	11.4	32.4	17.2	2.04141
Planted	107	23	550	2	1	876	1.36628	15.1958	4.76206	21.5	1296	1500	1572	8.7	36.8	15	1.75
Planted	107.8	22.8	79	1	1	500	1.06212	15.7427	4.64723	21.6	1304	1500	876	16.3	32	11	1.07
Planted	107.8	22.8	79	1	17	1025	1.06212	15.7427	4.64723	21.6	1304	1500	876	12.8	31	10.8	0.48
Planted	107.8	22.8	79	1	1	500	1.06212	15.7427	4.64723	21.6	1304	1500	876	11.8	31	14.2	0.91
Planted	107.8	22.8	79	1	17	1500	1.06212	15.7427	4.64723	21.6	1304	1500	876	8.7	37	17.3	0.76
Planted	107.8	22.8	79	1	7	500	1.06212	15.7427	4.64723	21.6	1304	1500	876	10.9	58	9.8	0.46
Planted	107.8	22.8	79	1	19	1025	1.06212	15.7427	4.64723	21.6	1304	1500	876	6.7	39	10.3	0.37
Planted	107.8	22.8	79	1	1	500	1.06212	15.7427	4.64723	21.6	1304	1500	876	11.2	48	11.8	0.56
Planted	107.8	22.8	79	1	14	901	1.06212	15.7427	4.64723	21.6	1304	1500	876	6.8	43	11.2	0.89
Planted	107.8	22.8	79	1	6	500	1.06212	15.7427	4.64723	21.6	1304	1500	876	4.9	51	10.5	0.67
Planted	107.8	22.8	79	1	17	1750	1.06212	15.7427	4.64723	21.6	1304	1500	876	6.8	44.7	9.2	0.32
Planted	107.8	22.8	79	1	6	500	1.06212	15.7427	4.64723	21.6	1304	1500	876	7.3	45.2	13.8	0.43
Planted	107.8	22.8	79	1	19	1750	1.06212	15.7427	4.64723	21.6	1304	1500	876	5.8	42.1	14.1	1.9
Planted	108.3	22.7	120	1	7	500	1.11212	15.7397	4.59949	21.6	1280	1551.58	1394	14	37	27.63	0.98
Planted	108.3	22.7	120	1	7	500	1.11212	15.7397	4.59949	21.6	1280	1551.58	1394	13	39	15.9	1.75
Planted	108.3	22.7	120	1	7	500	1.11212	15.7397	4.59949	21.6	1280	1551.58	1394	13	39	22.34	1.16
Planted	108.3	22.7	120	1	7	500	1.11212	15.7397	4.59949	21.6	1280	1551.58	1394	12	58	17.2	0.96
Planted	108.3	22.7	120	1	7	500	1.11212	15.7397	4.59949	21.6	1280	1551.58	1394	11.1	59	10.2	0.4
Planted	108.3	22.7	120	1	7	500	1.11212	15.7397	4.59949	21.6	1280	1551.58	1394	10	57	15	0.43
Planted	108.3	22.7	120	1	7	500	1.11212	15.7397	4.59949	21.6	1280	1551.58	1394	20	27	26.78	1.41
Planted	108.3	22.7	120	1	7	500	1.11212	15.7397	4.59949	21.6	1280	1551.58	1394	17.5	28.1	15.9	1.18
Planted	108.3	22.7	120	1	7	500	1.11212	15.7397	4.59949	21.6	1280	1551.58	1394	18.1	27.6	15.9	1.12
Planted	108.3	22.7	120	1	7	500	1.11212	15.7397	4.59949	21.6	1280	1551.58	1394	14.2	48	22.34	0.9
Planted	108.3	22.7	120	1	7	500	1.11212	15.7397	4.59949	21.6	1280	1551.58	1394	15.1	46	22.34	0.9
Planted	108.3	22.7	120	1	7	500	1.11212	15.7397	4.59949	21.6	1280	1551.58	1394	14.6	45.1	19.5	0.85
Planted	122.344	53.4683	290	1	26	1267	0.6	1.15714	5.89	-5.5	430	2446.4	1287	12.69	43.5	11.1	1.12
Planted	122.344	53.4683	290	2	20	1267	0.6	1.15714	5.89	-5.5	430	2446.4	1287	11.9	17.33	11.6	0.37
Planted	122.344	53.4683	290	2	13	2000	0.6	1.15714	5.89	-5.5	430	2446.4	1287	12.1	14.73	8.626	0.29
Natural	106.9	21.8	426	3	75	876	1.23747	15.7754	4.61358	21.8	1475	1300	765	27.2	21.2	NA	0.65
Natural	106.9	21.8	426	2	120	500	1.23747	15.7754	4.61358	21.8	1475	1300	765	11.1	27.2	NA	0.61
Natural	109.1	23.05	378	2	200	500	1.34455	15.3488	4.59817	21.5	1477.8	1300	725	8.6	27.6	NA	1.7
Natural	109.1	23.05	378	2	130	876	1.34455	15.3488	4.59817	21.5	1477.8	1300	725	26.2	36.1	NA	1.05536
Natural	119.7	25.5	95.2	4	75	450	2	3	5	19.4	1500	1919.7	1917.4	31.5	32.1	NA	0.6
Natural	122.18	42.78	250	1	30	450	2.45818	7.9843	6.03642	5.6	450	2254.84	1770	12	32	NA	1.22981
Natural	122.18	42.78	250	1	5	450	2.45818	7.9843	6.03642	5.6	450	2254.84	1917.4	15	35	NA	0.4
Natural	122.18	42.78	250	1	20	450	2.45818	7.9843	6.03642	5.6	450	2254.84	2312	28	24	NA	1.3
Natural	101.83	29.6666	2850	2	120	1267	2.63	6.74	6.5	8.5	1387	2100	1893	12.9	42.1	NA	0.41
Natural	108.66	35.3	1480	1	15	450	2.47341	9.59483	6.21447	7	600	2199.82	1256	36.7	28.7	NA	0.4
Natural	103.4	36.03	1500	2	30	1867	2.26	9.29761	6.70503	10.3	327	2324.89	2589	10.1	23.8	NA	1.30132
Natural	115.8	40.5	1100	2	75	450	5.514	11.3429	5.32	9.2	493	2300	1770	8.7	28.5	NA	1.04626
Natural	115.8	40.5	1100	2	75	450	4.055	7.27143	5.75	9.2	493	2300	1770	13.2	39.9	NA	0.53
Natural	115.8	40.5	890	1	15	876	4.053	6.04286	6	9.2	493	2300	1770	32.5	23.7	NA	2.59026
Natural	88.372	40.151	808.2	1	30	1600	1.17612	8.42446	8.31135	10.7	28.5	2739.53	2750	3.6	46.2	NA	1.58
Natural	88.349	40.147	811.6	1	15	1267	1.17734	8.42258	8.31281	10.7	28.5	2739.9	2750	5.5	40	NA	2.575
Natural	88.346	40.144	818.2	1	15	1267	1.18182	8.41712	8.31308	10.7	28.5	2740.14	2750	6.5	36.1	NA	1.8
Natural	88.375	40.105	811.7	1	20	1267	1.1774	8.43843	8.30566	10.7	28.5	2737.51	2750	4.1	44.6	NA	2.1
Natural	88.365	40.104	810.2	1	30	2000	1.17582	8.44031	8.3062	10.7	28.5	2737.56	2750	4.8	42.4	NA	2.5
Natural	115.8	40.5	1100	1	15	450	3.918	9.18571	6.03	9.2	493	2300	1770	25.6	24.2	NA	0.873253
Natural	112.15	36.55	1563	3	NA	1267	2.73513	9.03714	6.10937	6.2	662	2202.36	1523	22	36.1	NA	1.3
Natural	112.15	36.55	1563	3	NA	1267	2.73513	9.03714	6.10937	6.2	662	2202.36	1760	21.8	36.3	NA	1.4
Natural	103.1	30.325	1800	2	15	2000	2.27985	11.2919	5.83872	16.1	1732	2118.07	3911	12.25	49.59	NA	0.58
Natural	103.1	30.325	1800	2	20	1267	2.27985	11.2919	5.83872	16.1	1732	2118.07	3911	11.31	48.42	NA	0.88
Natural	103.1	30.325	1800	3	15	1267	2.27985	11.2919	5.83872	16.1	1732	2118.07	3911	11.82	45.63	NA	0.65
Natural	103.1	30.325	1800	3	NA	1267	2.27985	11.2919	5.83872	16.1	1732	2118.07	1893	14.75	36.23	NA	1.37512
Natural	103.1	30.325	1800	3	NA	1267	2.27985	11.2919	5.83872	16.1	1732	2118.07	1268	13.69	51.93	NA	2.04
Natural	103.1	30.325	1800	1	NA	1600	2.27985	11.2919	5.83872	16.1	1732	2118.07	3950	20.76	41.96	NA	0.32
Natural	103.1	30.325	1800	1	37.5	1600	2.27985	11.2919	5.83872	16.1	1732	2118.07	3950	23.49	36.89	NA	1.3
Natural	103.1	30.325	1800	3	NA	1600	2.27985	11.2919	5.83872	16.1	1732	2118.07	3950	23.97	30.67	NA	0.32
Natural	103.1	30.325	1800	3	NA	1600	2.27985	11.2919	5.83872	16.1	1732	2118.07	2086	11.57	39	NA	1.41
Natural	103.1	30.325	1800	3	15	1267	2.27985	11.2919	5.83872	16.1	1732	2118.07	3911	7.995	43.15	NA	0.65
Natural	103.1	30.325	1800	1	15	2000	2.27985	11.2919	5.83872	16.1	1732	2118.07	3911	18	48	NA	0.58
Natural	103.1	30.325	1800	1	40	1267	2.27985	11.2919	5.83872	16.1	1732	2118.07	3911	16	48.5	NA	0.32
Natural	103.1	30.325	1800	1	20	2000	2.27985	11.2919	5.83872	16.1	1732	2118.07	3911	16	43	NA	1.3
Natural	103.1	30.325	1800	1	25	1600	2.27985	11.2919	5.83872	16.1	1732	2118.07	3911	18.5	43	NA	1.4
Natural	103.1	30.325	1800	3	15	1600	2.27985	11.2919	5.83872	16.1	1732	2118.07	3950	14	49	NA	0.32
Natural	110.67	30.2	598	1	21	450	1.78798	12.4136	5.37653	12.8	1400	1883.93	1228	40	22.34	NA	0.32
Natural	110.67	30.2	598	1	15	450	1.78798	12.4136	5.37653	12.8	1400	1883.93	1228	12	27.6	NA	1.4
Natural	110.67	30.2	598	1	20	450	1.78798	12.4136	5.37653	12.8	1400	1883.93	1228	13	34.423	NA	0.88
Natural	110.67	30.2	598	1	20	450	1.78798	12.4136	5.37653	12.8	1400	1883.93	1228	12	21.3	NA	1.2
Natural	110.67	30.2	598	1	15	450	1.78798	12.4136	5.37653	12.8	1400	1883.93	1228	18	32.1	NA	1.2
Natural	117.52	30.02	314	1	NA	450	1.90464	12.7659	4.81684	11.8	1973	1744.01	550	23.8	35.453	NA	1.525
Natural	103.05	29.97	1040	1	20	2000	1.73543	12.0589	5.95384	14	1774.3	2025.86	1945.6	11.34	37	NA	1.48
Natural	103.05	29.97	1040	1	30	1600	1.73543	12.0589	5.95384	14	1774.3	2025.86	1945.6	13.01	38.1	NA	1.44
Natural	103.05	29.97	1040	1	30	1267	1.73543	12.0589	5.95384	14	1774.3	2025.86	1945.6	14.07	35	NA	1.46
Natural	119.13	29.44	320	1	30	450	1.96804	12.9802	4.62337	16.9	1712	1689.74	1770	20.41	38.745	NA	1.4
Natural	102.25	28.63	2200	1	NA	450	2.48567	11.4078	5.92135	11.4	1095	2035.2	3950	7.35294	51.2	NA	1.5
Natural	102.21	28.56	1870	1	49	450	2.24618	11.7643	5.89512	15	960	2016.13	1234	5.8	51.2	NA	0.88
Natural	102.26	27.83	1901	1	25	450	2.24903	12.0106	5.80304	14.7	1027	1982.84	1894	6.5	47	NA	0.32
Natural	115.8	40.5	804	3	75	876	1.314	5.37143	6.47	9.2	493	2300	1770	30.5	20.9	NA	1.2
Natural	102.1	27.43	1978	1	NA	450	2.28454	12.0855	5.77055	14.1	1049	1970.82	1357.2	7.46269	55	NA	0.66
Natural	114.23	27.25	304	1	20	450	1.65943	13.8278	4.72345	17.7	1553	1670.96	1770	21.6	34.423	NA	1.3
Natural	102.02	26.97	1779	1	15	450	2.12508	12.4591	5.70733	16.8	1038	1940.83	1634	6	49	NA	0.66
Natural	113.75	26.65	303	1	15	450	1.61817	14.0567	4.68565	17.9	1410	1651.2	1180	21.26	36.11	NA	1.05
Natural	102.08	26.5	2090	1	NA	450	2.33595	12.3266	5.66411	13.8	1160	1933.48	1256	7.8125	67.8632	NA	1.31
Natural	105.7	26.48	1389	4	20	450	2.00664	13.0352	5.34321	15.1	1390	1835.49	1876	16.66	39.6464	NA	1.4
Natural	105.7	26.48	1436	8	40	450	2.04019	12.9882	5.34615	15.1	1390	1837.84	1876	15.07	56	NA	1.4
Natural	106.69	26.38	1138	4	50	450	1.87146	13.3242	5.24007	16.2	1277	1801.33	1523	15.91	37.2	NA	0.419018
Natural	114.38	26.35	299	1	15	450	1.63629	14.1746	4.60052	17.5	1421	1626.25	1256	28.65	32.662	NA	1.05536
Natural	105.82	26.13	1294	6	NA	450	1.93415	13.2631	5.28491	16.2	1277	1812.39	1523	14.8	35.1	NA	1.1
Natural	119.5	26	255	4	15	450	1.83719	14.3515	4.16606	19.3	1100	1520.06	2312	13.2	28.7	NA	0.6
Natural	119.5	26	255	4	20	450	1.83719	14.3515	4.16606	19.3	1100	1520.06	2312	14.3	35.2	NA	1.4
Natural	119.5	26	255	4	25	450	1.83719	14.3515	4.16606	19.3	1100	1520.06	2312	13.5	32.3	NA	1.4
Natural	119.5	26	255	4	NA	450	1.83719	14.3515	4.16606	19.3	1100	1520.06	2312	13.3	33.1	NA	0.6
Natural	101.97	25.64	2054	1	NA	450	2.27954	12.6892	5.56391	15.6	925	1893.54	1245	4.9	52	NA	0.88
Natural	101.09	25.62	2700	1	NA	450	2.69829	12.0508	5.66855	12.1	1035	1939.98	1934	4.8	51	NA	1.2
Natural	102.4	25.53	2250	1	NA	450	2.43655	12.535	5.52993	12.1	1008.6	1890.85	2086	8.33333	34	NA	0.579317
Natural	101.42	25.31	2324	1	NA	450	2.43639	12.5445	5.58171	14.2	986	1901.1	1635	5	43.5	NA	1.4
Natural	113.54	25.14	684	1	15	450	1.83537	14.2491	4.53874	19.7	1665	1603.58	1200	23.86	34.551	NA	0.6
Natural	110.46	25.1	193	1	15	450	1.33776	14.7553	4.73681	18.5	1856.7	1629.92	1458.4	33.7	32	NA	0.65
Natural	110.46	25.1	193	1	5	450	1.33776	14.7553	4.73681	18.5	1856.7	1629.92	1458.4	35	35.453	NA	1.2
Natural	102.6	24.93	2150	1	NA	450	2.35687	12.8628	5.43435	13.1	1035.3	1854.5	1256	8.13008	34.2	NA	0.971703
Natural	110.51	24.91	300	8	15	450	1.41087	14.7204	4.71622	18.9	1949.5	1625.58	1700	16.51	32.3	NA	1.2
Natural	99.58	24.83	1980	1	15	450	2.08943	13.0708	5.6405	15	1051	1893.08	1834	7.3	47	NA	0.6
Natural	110.367	24.8083	300	3	49	450	1.40105	14.759	4.71453	19	1900	1623.3	1458.4	20.3	35.453	NA	1.2
Natural	103.333	24.8	1950	19	NA	450	2.24502	13.1122	5.35018	16.2	967.9	1825.9	2086	7.043	41	NA	1.37
Natural	103.333	24.8	1950	19	NA	450	2.24502	13.1122	5.35018	16.2	967.9	1825.9	2086	7.61	47	NA	1.53
Natural	103.333	24.8	1950	19	NA	450	2.24502	13.1122	5.35018	16.2	967.9	1825.9	2086	10.177	52	NA	1.68203
Natural	103.333	24.8	1950	19	NA	450	2.24502	13.1122	5.35018	16.2	967.9	1825.9	2086	11.107	37	NA	1.37
Natural	103.333	24.8	1950	19	NA	450	2.24502	13.1122	5.35018	16.2	967.9	1825.9	2086	9.854	34	NA	1.37
Natural	103.333	24.8	1950	19	NA	450	2.24502	13.1122	5.35018	16.2	967.9	1825.9	2086	4.668	44	NA	2.57791
Natural	103.333	24.8	1950	19	NA	450	2.24502	13.1122	5.35018	16.2	967.9	1825.9	2086	10.044	47	NA	2.57791
Natural	103.333	24.8	1950	19	NA	450	2.24502	13.1122	5.35018	16.2	967.9	1825.9	2086	4.816	51	NA	1.68203
Natural	103.333	24.8	1950	19	NA	450	2.24502	13.1122	5.35018	16.2	967.9	1825.9	2086	8.896	52	NA	2.2
Natural	103.333	24.8	1950	19	NA	450	2.24502	13.1122	5.35018	16.2	967.9	1825.9	2086	9.571	50	NA	1.05
Natural	103.333	24.8	1950	19	NA	450	2.24502	13.1122	5.35018	16.2	967.9	1825.9	2086	9.34	66	NA	1.31
Natural	103.333	24.8	1950	19	NA	450	2.24502	13.1122	5.35018	16.2	967.9	1825.9	2086	9.307	46	NA	1.48
Natural	103.333	24.8	1950	19	NA	450	2.24502	13.1122	5.35018	16.2	967.9	1825.9	2086	7.437	55	NA	1.525
Natural	103.333	24.8	1950	19	NA	450	2.24502	13.1122	5.35018	16.2	967.9	1825.9	2086	9.02	44	NA	2.57791
Natural	103.333	24.8	1950	19	NA	450	2.24502	13.1122	5.35018	16.2	967.9	1825.9	2086	10.137	45	NA	1.76
Natural	103.333	24.8	1950	19	NA	450	2.24502	13.1122	5.35018	16.2	967.9	1825.9	2086	9.242	56	NA	1.44
Natural	103.333	24.8	1950	19	NA	450	2.24502	13.1122	5.35018	16.2	967.9	1825.9	2086	12.881	36	NA	1.48
Natural	103.333	24.8	1950	19	NA	450	2.24502	13.1122	5.35018	16.2	967.9	1825.9	2086	13.724	41	NA	1.76633
Natural	103.333	24.8	1950	19	NA	450	2.24502	13.1122	5.35018	16.2	967.9	1825.9	2086	9.682	47	NA	1.44
Natural	103.333	24.8	1950	19	NA	450	2.24502	13.1122	5.35018	16.2	967.9	1825.9	2086	10.37	42	NA	1.46
Natural	113	24.5	441	1	30	450	1.61737	14.7351	4.48543	20.7	1900	1570.89	1478	20.2	33.165	NA	0.65
Natural	106.394	24.488	1850	23	NA	450	0.84	12	3.43	13.7	1657.2	1540.4	578.2	9.454	39	NA	0.54
Natural	106.394	24.488	1850	23	NA	450	0.84	12	3.43	13.7	1657.2	1540.4	578.2	13.69	33	NA	0.54
Natural	106.394	24.488	1850	23	NA	450	0.84	12	3.43	13.7	1657.2	1540.4	578.2	12.9	41	NA	1.67
Natural	106.394	24.488	1850	23	70	450	0.84	12	3.43	13.7	1657.2	1540.4	578.2	14.56	42	NA	0.54
Natural	106.394	24.488	1850	23	NA	450	0.84	12	3.43	13.7	1657.2	1540.4	578.2	9.83	37	NA	0.66
Natural	106.394	24.488	1850	23	NA	450	0.84	12	3.43	13.7	1657.2	1540.4	578.2	13.39	29.1	NA	0.4
Natural	106.394	24.488	1850	23	NA	450	0.84	12	3.43	13.7	1657.2	1540.4	578.2	8.778	47.3	NA	0.58
Natural	106.394	24.488	1850	23	NA	450	0.84	12	3.43	13.7	1657.2	1540.4	578.2	16.932	26.4	NA	1.9
Natural	106.394	24.488	1850	23	30	450	0.84	12	3.43	13.7	1657.2	1540.4	578.2	17.673	4.12	NA	1.73235
Natural	106.394	24.488	1850	23	70	450	0.84	12	3.43	13.7	1657.2	1540.4	578.2	15.48	24.5	NA	1.9543
Natural	106.394	24.488	1850	23	59	450	0.84	12	3.43	13.7	1657.2	1540.4	578.2	12.708	37.3	NA	1.9543
Natural	106.394	24.488	1850	23	NA	450	0.84	12	3.43	13.7	1657.2	1540.4	578.2	8.933	41.3	NA	0.48
Natural	106.394	24.488	1850	23	NA	450	0.84	12	3.43	13.7	1657.2	1540.4	578.2	8.658	38.2	NA	0.54
Natural	106.394	24.488	1850	23	NA	450	0.84	12	3.43	13.7	1657.2	1540.4	578.2	10.35	32.1	NA	0.66
Natural	106.394	24.488	1850	23	NA	450	0.84	12	3.43	13.7	1657.2	1540.4	578.2	7.585	39.2	NA	1.22981
Natural	106.394	24.488	1850	23	70	450	0.84	12	3.43	13.7	1657.2	1540.4	578.2	14.15	32.5	NA	1.22981
Natural	106.394	24.488	1850	23	30	450	0.84	12	3.43	13.7	1657.2	1540.4	578.2	13.396	38.1	NA	0.54
Natural	106.394	24.488	1850	23	NA	450	0.84	12	3.43	13.7	1657.2	1540.4	578.2	9.112	34.2	NA	1.9
Natural	106.394	24.488	1850	23	NA	450	0.84	12	3.43	13.7	1657.2	1540.4	578.2	22.5	34.4	NA	0.66
Natural	106.394	24.488	1850	23	NA	450	0.84	12	3.43	13.7	1657.2	1540.4	578.2	7.402	46.4	NA	0.58
Natural	106.394	24.488	1850	23	NA	450	0.84	12	3.43	13.7	1657.2	1540.4	578.2	10.2	51.2	NA	1.7
Natural	106.394	24.488	1850	23	NA	450	0.84	12	3.43	13.7	1657.2	1540.4	578.2	12.05	40.2	NA	2.2
Natural	106.394	24.488	1850	23	NA	450	0.84	12	3.43	13.7	1657.2	1540.4	578.2	9.454	39	NA	0.66
Natural	106.395	24.484	1750	43	NA	450	0.86	16	3.4	14.3	1721	1540.4	567	9.048	41.1	NA	0.54
Natural	106.395	24.484	1750	43	37.5	450	0.86	16	3.4	14.3	1721	1540.4	567	11.18	25.7	NA	0.41
Natural	106.395	24.484	1750	43	NA	450	0.86	16	3.4	14.3	1721	1540.4	567	15.69	37.4	NA	0.966846
Natural	106.395	24.484	1750	43	NA	450	0.86	16	3.4	14.3	1721	1540.4	567	13.038	44.2	NA	0.54
Natural	106.395	24.484	1750	43	NA	450	0.86	16	3.4	14.3	1721	1540.4	567	13.25	37.3	NA	1.25
Natural	106.395	24.484	1750	43	NA	450	0.86	16	3.4	14.3	1721	1540.4	567	10.002	46.5	NA	1.80664
Natural	106.395	24.484	1750	43	35	450	0.86	16	3.4	14.3	1721	1540.4	567	11.105	36.2	NA	1.04959
Natural	106.395	24.484	1750	43	51	450	0.86	16	3.4	14.3	1721	1540.4	567	16.98	36.3	NA	1.53552
Natural	106.395	24.484	1750	43	NA	450	0.86	16	3.4	14.3	1721	1540.4	567	16.23	34.4	NA	1.3
Natural	106.395	24.484	1750	43	10	450	0.86	16	3.4	14.3	1721	1540.4	567	13.33	35	NA	1.76
Natural	106.395	24.484	1750	43	NA	450	0.86	16	3.4	14.3	1721	1540.4	567	16.19	30.4	NA	1.41
Natural	106.395	24.484	1750	43	21	450	0.86	16	3.4	14.3	1721	1540.4	567	11.503	53.4	NA	1.38
Natural	106.395	24.484	1750	43	NA	450	0.86	16	3.4	14.3	1721	1540.4	567	7.379	46.1	NA	0.419018
Natural	106.395	24.484	1750	43	25	450	0.86	16	3.4	14.3	1721	1540.4	567	8.3	49.6	NA	1.38
Natural	106.395	24.484	1750	43	NA	450	0.86	16	3.4	14.3	1721	1540.4	567	24.8	21.3	NA	1.95528
Natural	106.395	24.484	1750	43	50	450	0.86	16	3.4	14.3	1721	1540.4	567	9.824	44	NA	1.42
Natural	106.395	24.484	1750	43	NA	450	0.86	16	3.4	14.3	1721	1540.4	567	23.98	27.5	NA	2.4
Natural	106.395	24.484	1750	43	NA	450	0.86	16	3.4	14.3	1721	1540.4	567	15.22	33.3	NA	1.81543
Natural	106.395	24.484	1750	43	32.5	450	0.86	16	3.4	14.3	1721	1540.4	567	11.86	37.9	NA	1.86
Natural	106.395	24.484	1750	43	21	450	0.86	16	3.4	14.3	1721	1540.4	567	9.055	36.3	NA	1.04669
Natural	106.395	24.484	1750	43	25	450	0.86	16	3.4	14.3	1721	1540.4	567	11.05	32.3	NA	2.04
Natural	106.395	24.484	1750	43	50	450	0.86	16	3.4	14.3	1721	1540.4	567	22.99	44.2	NA	1.37512
Natural	106.395	24.484	1750	43	10	450	0.86	16	3.4	14.3	1721	1540.4	567	8.963	41.2	NA	1.26
Natural	106.395	24.484	1750	43	49	450	0.86	16	3.4	14.3	1721	1540.4	567	12.93	52.2	NA	0.419018
Natural	106.395	24.484	1750	43	NA	450	0.86	16	3.4	14.3	1721	1540.4	567	20.56	36.2	NA	1.81543
Natural	106.395	24.484	1750	43	35	450	0.86	16	3.4	14.3	1721	1540.4	567	15.097	36.2	NA	1.52
Natural	106.395	24.484	1750	43	70	450	0.86	16	3.4	14.3	1721	1540.4	567	18.76	48.5	NA	1.71876
Natural	106.395	24.484	1750	43	30	450	0.86	16	3.4	14.3	1721	1540.4	567	18.06	34.3	NA	1.92
Natural	106.395	24.484	1750	43	NA	450	0.86	16	3.4	14.3	1721	1540.4	567	25.54	32.1	NA	0.971703
Natural	106.395	24.484	1750	43	37	450	0.86	16	3.4	14.3	1721	1540.4	567	13.22	43.9	NA	1.79471
Natural	106.395	24.484	1750	43	NA	450	0.86	16	3.4	14.3	1721	1540.4	567	16.506	28.2	NA	2.70145
Natural	106.395	24.484	1750	43	42	450	0.86	16	3.4	14.3	1721	1540.4	567	25.59	30.5	NA	1.52
Natural	106.395	24.484	1750	43	NA	450	0.86	16	3.4	14.3	1721	1540.4	567	9.721	45.1	NA	1.55
Natural	106.395	24.484	1750	43	35	450	0.86	16	3.4	14.3	1721	1540.4	567	8.017	41.2	NA	1.60328
Natural	106.395	24.484	1750	43	35	450	0.86	16	3.4	14.3	1721	1540.4	567	15.794	35.2	NA	0.66
Natural	106.395	24.484	1750	43	37	450	0.86	16	3.4	14.3	1721	1540.4	567	16.1	33.1	NA	2
Natural	106.395	24.484	1750	43	35	450	0.86	16	3.4	14.3	1721	1540.4	567	12.2	52.3	NA	0.97
Natural	106.395	24.484	1750	43	NA	450	0.86	16	3.4	14.3	1721	1540.4	567	15.77	42.5	NA	1.3504
Natural	106.395	24.484	1750	43	21	450	0.86	16	3.4	14.3	1721	1540.4	567	10.32	47.3	NA	2.57791
Natural	106.395	24.484	1750	43	NA	450	0.86	16	3.4	14.3	1721	1540.4	567	11.99	42.1	NA	0.579317
Natural	106.395	24.484	1750	43	25	450	0.86	16	3.4	14.3	1721	1540.4	567	12.15	43.2	NA	1.31
Natural	106.395	24.484	1750	43	NA	450	0.86	16	3.4	14.3	1721	1540.4	567	19.45	40.2	NA	1.76
Natural	106.395	24.484	1750	43	35	450	0.86	16	3.4	14.3	1721	1540.4	567	10.509	52.1	NA	1.47732
Natural	106.358	24.445	1350	30	30	450	0.92	21	3.35	16.2	1756	1540.4	550	13.2	36.1	NA	1.7
Natural	106.358	24.445	1350	30	5	450	0.92	21	3.35	16.2	1756	1540.4	550	14.203	38.3	NA	1.12018
Natural	106.358	24.445	1350	30	20	450	0.92	21	3.35	16.2	1756	1540.4	550	12.287	35.1	NA	2.72428
Natural	106.358	24.445	1350	30	15	450	0.92	21	3.35	16.2	1756	1540.4	550	10.843	45.3	NA	2.72428
Natural	106.358	24.445	1350	30	20	450	0.92	21	3.35	16.2	1756	1540.4	550	16.38	40.3	NA	2.70145
Natural	106.358	24.445	1350	30	20	450	0.92	21	3.35	16.2	1756	1540.4	550	11.18	32.1	NA	2.55066
Natural	106.358	24.445	1350	30	45	450	0.92	21	3.35	16.2	1756	1540.4	550	9.952	46.2	NA	1.604
Natural	106.358	24.445	1350	30	5	450	0.92	21	3.35	16.2	1756	1540.4	550	21.908	29.2	NA	1.82
Natural	106.358	24.445	1350	30	5	450	0.92	21	3.35	16.2	1756	1540.4	550	16.203	29.2	NA	1.44
Natural	106.358	24.445	1350	30	25	450	0.92	21	3.35	16.2	1756	1540.4	550	22.99	32.2	NA	1.46638
Natural	106.358	24.445	1350	30	30	450	0.92	21	3.35	16.2	1756	1540.4	550	12.45	42.1	NA	1.05
Natural	106.358	24.445	1350	30	20	450	0.92	21	3.35	16.2	1756	1540.4	550	21.43	35.4	NA	1.18678
Natural	106.358	24.445	1350	30	15	450	0.92	21	3.35	16.2	1756	1540.4	550	27.89	29.2	NA	0.805031
Natural	106.358	24.445	1350	30	5	450	0.92	21	3.35	16.2	1756	1540.4	550	12.94	45	NA	1.79471
Natural	106.358	24.445	1350	30	15	450	0.92	21	3.35	16.2	1756	1540.4	550	29.22	43.1	NA	0.911529
Natural	106.358	24.445	1350	30	15	450	0.92	21	3.35	16.2	1756	1540.4	550	16.89	39.2	NA	1.60328
Natural	106.358	24.445	1350	30	20	450	0.92	21	3.35	16.2	1756	1540.4	550	12.34	35.2	NA	0.805031
Natural	106.358	24.445	1350	30	25	450	0.92	21	3.35	16.2	1756	1540.4	550	19.08	38.1	NA	1.2468
Natural	106.358	24.445	1350	30	30	450	0.92	21	3.35	16.2	1756	1540.4	550	16.04	38.3	NA	3.02732
Natural	106.358	24.445	1350	30	32.5	450	0.92	21	3.35	16.2	1756	1540.4	550	25.07	37.3	NA	1.42
Natural	106.358	24.445	1350	30	15	450	0.92	21	3.35	16.2	1756	1540.4	550	23.096	37.1	NA	3.07756
Natural	106.358	24.445	1350	30	20	450	0.92	21	3.35	16.2	1756	1540.4	550	15.14	33.2	NA	1.52
Natural	106.358	24.445	1350	30	15	450	0.92	21	3.35	16.2	1756	1540.4	550	14.18	36.2	NA	1.79471
Natural	106.358	24.445	1350	30	15	450	0.92	21	3.35	16.2	1756	1540.4	550	13.55	43.3	NA	0.845221
Natural	106.358	24.445	1350	30	15	450	0.92	21	3.35	16.2	1756	1540.4	550	3.31	15.53	NA	2
Natural	106.358	24.445	1350	30	5	450	0.92	21	3.35	16.2	1756	1540.4	550	18.76	35.2	NA	1.82
Natural	106.358	24.445	1350	30	30	450	0.92	21	3.35	16.2	1756	1540.4	550	26.019	16	NA	0.982961
Natural	106.358	24.445	1350	30	20	450	0.92	21	3.35	16.2	1756	1540.4	550	16.905	43.1	NA	3.02732
Natural	106.358	24.445	1350	30	20	450	0.92	21	3.35	16.2	1756	1540.4	550	16.33	42.1	NA	1.36
Natural	106.379	24.405	1450	26	15	450	0.9	19	3.38	15.6	1734	1540.4	560	12.016	37.4	NA	2.21311
Natural	106.379	24.405	1450	26	30	450	0.9	19	3.38	15.6	1734	1540.4	560	12.67	41.3	NA	1.53552
Natural	106.379	24.405	1450	26	37.5	450	0.9	19	3.38	15.6	1734	1540.4	560	14.566	29.5	NA	1.5
Natural	106.379	24.405	1450	26	25	450	0.9	19	3.38	15.6	1734	1540.4	560	21.9	37.1	NA	3.02732
Natural	106.379	24.405	1450	26	30	450	0.9	19	3.38	15.6	1734	1540.4	560	15.317	30.3	NA	1.42
Natural	106.379	24.405	1450	26	37.5	450	0.9	19	3.38	15.6	1734	1540.4	560	21.537	31.2	NA	2.2
Natural	106.379	24.405	1450	26	5	450	0.9	19	3.38	15.6	1734	1540.4	560	11.909	48.2	NA	0.73
Natural	106.379	24.405	1450	26	20	450	0.9	19	3.38	15.6	1734	1540.4	560	10.884	41.4	NA	1.58
Natural	106.379	24.405	1450	26	20	450	0.9	19	3.38	15.6	1734	1540.4	560	15.094	36.4	NA	2
Natural	106.379	24.405	1450	26	5	450	0.9	19	3.38	15.6	1734	1540.4	560	8.876	45.5	NA	1.83291
Natural	106.379	24.405	1450	26	15	450	0.9	19	3.38	15.6	1734	1540.4	560	12.43	46.2	NA	1.76159
Natural	106.379	24.405	1450	26	37.5	450	0.9	19	3.38	15.6	1734	1540.4	560	20.37	35.2	NA	0.53
Natural	106.379	24.405	1450	26	30	450	0.9	19	3.38	15.6	1734	1540.4	560	12.054	33.7	NA	1.9
Natural	106.379	24.405	1450	26	NA	450	0.9	19	3.38	15.6	1734	1540.4	560	8.255	45.3	NA	1.4
Natural	106.379	24.405	1450	26	15	450	0.9	19	3.38	15.6	1734	1540.4	560	13.85	38.1	NA	2
Natural	106.379	24.405	1450	26	25	450	0.9	19	3.38	15.6	1734	1540.4	560	9.967	45.2	NA	1.05536
Natural	106.379	24.405	1450	26	20	450	0.9	19	3.38	15.6	1734	1540.4	560	22.88	35.2	NA	2.90619
Natural	106.379	24.405	1450	26	20	450	0.9	19	3.38	15.6	1734	1540.4	560	24.28	30.3	NA	1.58
Natural	106.379	24.405	1450	26	40	450	0.9	19	3.38	15.6	1734	1540.4	560	23.68	36.2	NA	1.6
Natural	106.379	24.405	1450	26	37.5	450	0.9	19	3.38	15.6	1734	1540.4	560	7.663	45.2	NA	0.873253
Natural	106.379	24.405	1450	26	15	450	0.9	19	3.38	15.6	1734	1540.4	560	13.36	37.3	NA	1.72
Natural	106.379	24.405	1450	26	20	450	0.9	19	3.38	15.6	1734	1540.4	560	28.65	30.4	NA	1.72
Natural	106.379	24.405	1450	26	15	450	0.9	19	3.38	15.6	1734	1540.4	560	9.022	46.1	NA	1.72
Natural	106.379	24.405	1450	26	15	450	0.9	19	3.38	15.6	1734	1540.4	560	8.851	42.1	NA	1.72
Natural	106.379	24.405	1450	26	5	450	0.9	19	3.38	15.6	1734	1540.4	560	10.55	43.1	NA	1.7
Natural	106.379	24.405	1450	26	15	450	0.9	19	3.38	15.6	1734	1540.4	560	12.44	47.1	NA	1.3
Natural	99.11	24.27	800	1	15	450	1.20838	14.4635	5.53326	20.1	1361	1816.07	1874	7.2	43	NA	0.88
Natural	102.35	24.21	1730	1	42	450	2.02392	13.5563	5.3381	18.4	956	1804.28	1345	7.2	49	NA	0.88
Natural	101.85	24.17	1950	1	30	450	2.15605	13.3514	5.38483	14.7	952.7	1821.98	3911	8.69565	41.96	NA	0.65
Natural	111.74	24.14	412	1	20	450	1.52627	14.9008	4.53472	19.6	1972	1574.27	1200	27.92	32.081	NA	1.4
Natural	110.93	24.12	471	1	30	450	1.52939	14.8494	4.59739	20.4	1743	1590.16	1256	27.01	32.381	NA	0.68
Natural	101.85	24.11	1962	1	NA	450	2.16283	13.3622	5.37816	16.7	1078	1819.79	1784	8.653	47	NA	1.4
Natural	102.75	24.1	2000	1	NA	450	2.23231	13.328	5.31102	14.4	870.3	1805.81	3911	8.77193	52.3	NA	0.88
Natural	103.79	23.4	1949	1	55	450	2.22446	13.6448	5.14241	9	1291	1752.86	2034	6.5	52	NA	1.2
Natural	103.53	23.17	1400	1	NA	450	1.81349	14.2812	5.09942	16.4	1621.4	1719.16	1917.4	9.80392	34	NA	1.31
Natural	115.8	40.5	890	4	75	876	4.472	10.6429	5.9	9.2	493	2300	1770	33.5	23.7	NA	0.65
Natural	115.8	40.5	1100	3	75	450	6.165	8.98571	6.03	9.2	493	2300	1770	31.1	30.8	NA	1.4
Natural	115.8	40.5	1100	2	75	450	3.299	9.31429	5.9	9.2	493	2300	1770	15.1	38.6	NA	1.67
Natural	115.8	40.5	1100	4	75	450	3.933	8.14286	7.31	9.2	493	2300	1770	28.7	32.8	NA	0.65
Natural	115.8	40.5	1100	3	75	450	4.472	10.6429	5.9	9.2	493	2300	1770	23.5	31.8	NA	0.65
Natural	115.8	40.5	1100	4	75	450	3.419	8.44286	6.05	9.2	493	2300	1770	32.8	31.7	NA	0.32
Natural	115.8	40.5	804	3	75	876	3.419	8.44286	6.05	9.2	493	2300	1770	19	35.5	NA	1.2

## Sheet: Data Description
Supplementary data 1. Data for all planted and natural forest plots. This sheet provides definitions and explanations for all abbreviations, variable names, and units used in the dataset (Sheet 1). Each abbreviation corresponds to a variable column in the main data table. Units follow the International System of Units (SI). Note: All variables were measured or derived consistently across study si…
Variable	Full term	Unit
LN	Leaf Nitrogen Content	mg/g
LP	Leaf Phosphorus Content	mg/g
SLA	Specific Leaf Area	m²/kg
LDMC	Leaf Dry Matter Content	g/g
Soil N	Soil Total Nitrogen	g/kg
Soil P	Soil Total Phosphorus	g/kg
pH	Soil pH	-
MAT	Annual Mean Temperature	°C
MAP	Annual Mean Precipitation	mm
MAE	Annual Mean Evapotranspiration	mm/yr
ASD	Annual Sunshine duration	h/yr
Species_richness	Species Richness	-
Forest_age	Forest Age	years
Forest_density	Forest Density	trees ha⁻¹
Latitude	Latitude	°
